# Supplementary material for: Bis(O,O′-diphenethyl dithio­phosphato-κ2 S,S′)bis­(4-methyl­pyridine-κN)nickel(II)
Source: Acta Crystallogr Sect E Struct Rep Online. 2008 Jul 12;64(Pt 8):m1022. doi: 10.1107/S1600536808020898 (PMC2961944; doi:10.1107/S1600536808020898)
Supplement: Supplementary file 1 [file e-64-m1022-sup1.cif]

##############################################################################
###                                                                        ###
###        Electronic paper (Acta Crystallographica Section E)             ###
###                                                                        ###
##############################################################################
#                                                                            #
# This CIF contains the data in a paper accepted for publication in Acta     #
# Crystallographica Section E. It conforms to the requirements of Notes      #
# for Authors for Section E, and has been peer reviewed under the auspices   #
# of the IUCr Commission on Journals.                                        #
#                                                                            #
# Full details of the Crystallographic Information File format               #
# are given in the paper "The Crystallographic Information File (CIF):       #
# a New Standard Archive File for Crystallography" by S. R. Hall, F. H.      #
# Allen and I. D. Brown [Acta Cryst. (1991), A47, 655-685].                  #
#                                                                            #
# The current version of the core CIF dictionary is obtainable from          #
# ftp://ftp.iucr.org/pub/cif_core.dic. The current version number is 2.4.    #
#                                                                            #
# Software is freely available for graphical display of the structure(s) in  #
# this CIF.  For information consult the CIF home page http://www.iucr.org/  #
# cif/home.html                                                              #
#                                                                            #
# This file may be used for bona fide research purposes within the           #
# scientific community so long as proper attribution is given to the journal # 
# article from which it was obtained.                                        #
#                                                                            #
##############################################################################
                                             
data_I
_audit_creation_method     SHELXL-97
_chemical_name_systematic
;
Bis(<i>O</i>,<i>O</i>'-diphenethyl
dithiophosphato-\k^2^S,S')bis(4-methylpyridine-\kN)nickel(II)
;
_chemical_name_common     ?
_chemical_formula_moiety     'C44 H50 N2 Ni O4 P2 S4'
_chemical_formula_sum     'C44 H50 N2 Ni O4 P2 S4'
_chemical_formula_iupac     '[Ni (C16 H18 O2 P S2)2 (C6 H7 N)2 ]'
_chemical_formula_weight     919.77
_symmetry_cell_setting     monoclinic
_symmetry_space_group_name_H-M     'P 21/c'
_symmetry_space_group_name_Hall     '-P 2ybc'
loop_
    _symmetry_equiv_pos_as_xyz
    'x, y, z'
    '-x, y+1/2, -z+1/2'
    '-x, -y, -z'
    'x, -y-1/2, z-1/2'
_cell_length_a     12.920(4)
_cell_length_b     17.498(4)
_cell_length_c     10.979(3)
_cell_angle_alpha     90.00
_cell_angle_beta     113.05(3)
_cell_angle_gamma     90.00
_cell_volume     2283.9(12)
_cell_formula_units_Z     2
_cell_measurement_reflns_used     25
_cell_measurement_theta_min     4.70
_cell_measurement_theta_max     7.81
_cell_measurement_temperature     294(2)
_exptl_crystal_description     block
_exptl_crystal_colour     green
_exptl_crystal_size_max     0.50
_exptl_crystal_size_mid     0.48
_exptl_crystal_size_min     0.33
_exptl_crystal_density_diffrn     1.337
_exptl_crystal_density_meas     ?
_exptl_crystal_density_method     'not measured'
_exptl_crystal_F_000     964
_exptl_absorpt_coefficient_mu     0.720
_exptl_absorpt_correction_type     sphere
_exptl_absorpt_process_details     '(WINGX; Farrugia, 1999)'
_exptl_absorpt_correction_T_min     0.7147
_exptl_absorpt_correction_T_max     0.7970
_exptl_special_details
;
;
_diffrn_ambient_temperature     294(2)
_diffrn_radiation_type     MoK\a
_diffrn_radiation_wavelength     0.71073
_diffrn_radiation_source     'fine-focus sealed tube'
_diffrn_radiation_monochromator     graphite
_diffrn_measurement_device_type     'Enraf--Nonius CAD-4'
_diffrn_measurement_method     \w/2\q
_diffrn_detector_area_resol_mean     ?
_diffrn_reflns_number     4524
_diffrn_reflns_av_R_equivalents     0.0038
_diffrn_reflns_av_sigmaI/netI     0.0475
_diffrn_reflns_theta_min     1.71
_diffrn_reflns_theta_max     25.55
_diffrn_reflns_theta_full     25.55
_diffrn_measured_fraction_theta_max     0.997
_diffrn_measured_fraction_theta_full     0.997
_diffrn_reflns_limit_h_min     -15
_diffrn_reflns_limit_h_max     6
_diffrn_reflns_limit_k_min     -21
_diffrn_reflns_limit_k_max     0
_diffrn_reflns_limit_l_min     -12
_diffrn_reflns_limit_l_max     13
_diffrn_standards_number     3
_diffrn_standards_interval_count     300
_diffrn_standards_interval_time     ?
_diffrn_standards_decay_%     0.293
_refine_special_details
;
Refinement of <i>F</i>^2^ against ALL reflections. The weighted <i>R</i>-factor
<i>wR</i> and goodness of fit <i>S</i> are based on <i>F</i>^2^, conventional
<i>R</i>-factors <i>R</i> are based on <i>F</i>, with <i>F</i> set to zero for
negative <i>F</i>^2^. The threshold expression of <i>F</i>^2^ >
\s(<i>F</i>^2^) is used only for calculating <i>R</i>-factors(gt) <i>etc</i>.
and is not relevant to the choice of reflections for refinement.
<i>R</i>-factors based on <i>F</i>^2^ are statistically about twice as large
as those based on <i>F</i>, and <i>R</i>- factors based on ALL data will be
even larger.
;
_reflns_number_total     4263
_reflns_number_gt     2538
_reflns_threshold_expression     I>2\s(I)
_refine_ls_structure_factor_coef     Fsqd
_refine_ls_matrix_type     full
_refine_ls_R_factor_all     0.0992
_refine_ls_R_factor_gt     0.0441
_refine_ls_wR_factor_gt     0.1087
_refine_ls_wR_factor_ref     0.1253
_refine_ls_goodness_of_fit_ref     0.985
_refine_ls_restrained_S_all     0.985
_refine_ls_number_reflns     4263
_refine_ls_number_parameters     263
_refine_ls_number_restraints     0
_refine_ls_hydrogen_treatment     constr
_refine_ls_weighting_scheme     calc
_refine_ls_weighting_details
                  'calc w=1/[\s^2^(Fo^2^)+(0.072P)^2^] where P=(Fo^2^+2Fc^2^)/3'
_atom_sites_solution_hydrogens     geom
_atom_sites_solution_primary     direct
_atom_sites_solution_secondary     difmap
_refine_ls_shift/su_max     0.000
_refine_ls_shift/su_mean     0.000
_refine_diff_density_max     0.398
_refine_diff_density_min     -0.415
_refine_ls_extinction_method     none
_refine_ls_extinction_coef     ?
loop_
    _atom_type_symbol
    _atom_type_description
    _atom_type_scat_dispersion_real
    _atom_type_scat_dispersion_imag
    _atom_type_scat_source
    'C' 'C' 0.0033 0.0016
                         'International Tables Vol C Tables 4.2.6.8 and 6.1.1.4'
    'H' 'H' 0.0000 0.0000
                         'International Tables Vol C Tables 4.2.6.8 and 6.1.1.4'
    'N' 'N' 0.0061 0.0033
                         'International Tables Vol C Tables 4.2.6.8 and 6.1.1.4'
    'O' 'O' 0.0106 0.0060
                         'International Tables Vol C Tables 4.2.6.8 and 6.1.1.4'
    'S' 'S' 0.1246 0.1234
                         'International Tables Vol C Tables 4.2.6.8 and 6.1.1.4'
    'P' 'P' 0.1023 0.0942
                         'International Tables Vol C Tables 4.2.6.8 and 6.1.1.4'
    'Ni' 'Ni' 0.3393 1.1124
                         'International Tables Vol C Tables 4.2.6.8 and 6.1.1.4'
_computing_data_collection     'CAD-4 Software (Enraf--Nonius, 1989)'
_computing_cell_refinement     'CAD-4 Software (Enraf--Nonius, 1989)'
_computing_data_reduction     'XCAD4 (Harms & Wocadlo, 1995)'
_computing_structure_solution     'SHELXS97 (Sheldrick, 2008)'
_computing_structure_refinement     'SHELXL97 (Sheldrick, 2008)'
_computing_molecular_graphics     'ORTEP-3 for Windows (Farrugia, 1997)'
_computing_publication_material     'SHELXL97 (Sheldrick, 2008)'
loop_
    _atom_site_type_symbol
    _atom_site_label
    _atom_site_fract_x
    _atom_site_fract_y
    _atom_site_fract_z
    _atom_site_U_iso_or_equiv
    _atom_site_adp_type
    _atom_site_calc_flag
    _atom_site_refinement_flags
    _atom_site_occupancy
    _atom_site_disorder_assembly
    _atom_site_disorder_group
    Ni Ni1 0.5000 0.0000 0.0000 0.04415(18) Uani d S 1 . .
    S S1 0.37867(8) 0.09900(5) 0.04468(9) 0.0600(3) Uani d . 1 . .
    S S2 0.68569(7) 0.06097(5) 0.11775(9) 0.0560(3) Uani d . 1 . .
    P P1 0.74567(7) -0.03034(6) 0.06089(9) 0.0566(3) Uani d . 1 . .
    O O1 0.8408(2) -0.07200(17) 0.1803(2) 0.0721(8) Uani d . 1 . .
    O O2 0.82597(19) -0.00827(16) -0.0117(2) 0.0738(8) Uani d . 1 . .
    N N1 0.4851(2) 0.05930(16) -0.1723(3) 0.0471(6) Uani d . 1 . .
    C C1 0.8201(3) -0.0924(2) 0.2958(3) 0.0643(10) Uani d . 1 . .
    H H1A 0.7570 -0.1274 0.2720 0.077 Uiso calc R 1 . .
    H H1B 0.8024 -0.0471 0.3350 0.077 Uiso calc R 1 . .
    C C2 0.9244(3) -0.1296(3) 0.3921(4) 0.0693(11) Uani d . 1 . .
    H H2A 0.9359 -0.1780 0.3564 0.083 Uiso calc R 1 . .
    H H2B 0.9887 -0.0972 0.4049 0.083 Uiso calc R 1 . .
    C C3 0.9159(3) -0.1428(2) 0.5224(4) 0.0599(9) Uani d . 1 . .
    C C4 0.9828(4) -0.1032(3) 0.6319(4) 0.0779(12) Uani d . 1 . .
    H H4 1.0354 -0.0690 0.6252 0.094 Uiso calc R 1 . .
    C C5 0.9745(5) -0.1126(3) 0.7503(5) 0.1013(16) Uani d . 1 . .
    H H5 1.0213 -0.0851 0.8237 0.122 Uiso calc R 1 . .
    C C6 0.8984(5) -0.1618(4) 0.7619(5) 0.1083(19) Uani d . 1 . .
    H H6 0.8916 -0.1674 0.8427 0.130 Uiso calc R 1 . .
    C C7 0.8314(4) -0.2035(3) 0.6549(6) 0.111(2) Uani d . 1 . .
    H H7 0.7791 -0.2376 0.6627 0.133 Uiso calc R 1 . .
    C C8 0.8416(4) -0.1947(3) 0.5345(4) 0.0880(14) Uani d . 1 . .
    H H8 0.7978 -0.2241 0.4621 0.106 Uiso calc R 1 . .
    C C9 0.7811(3) 0.0340(3) -0.1333(4) 0.0786(13) Uani d . 1 . .
    H H9A 0.7260 0.0707 -0.1300 0.094 Uiso calc R 1 . .
    H H9B 0.7443 -0.0005 -0.2068 0.094 Uiso calc R 1 . .
    C C10 0.8743(3) 0.0741(3) -0.1521(4) 0.0792(12) Uani d . 1 . .
    H H10A 0.9305 0.0371 -0.1509 0.095 Uiso calc R 1 . .
    H H10B 0.9094 0.1092 -0.0790 0.095 Uiso calc R 1 . .
    C C11 0.8351(3) 0.1179(2) -0.2803(3) 0.0565(9) Uani d . 1 . .
    C C12 0.7967(3) 0.0800(2) -0.3984(4) 0.0656(10) Uani d . 1 . .
    H H12 0.7931 0.0269 -0.3995 0.079 Uiso calc R 1 . .
    C C13 0.7637(3) 0.1192(3) -0.5139(4) 0.0856(14) Uani d . 1 . .
    H H13 0.7388 0.0922 -0.5931 0.103 Uiso calc R 1 . .
    C C14 0.7658(4) 0.1953(4) -0.5172(6) 0.1012(19) Uani d . 1 . .
    H H14 0.7428 0.2208 -0.5978 0.121 Uiso calc R 1 . .
    C C15 0.8018(4) 0.2354(3) -0.4018(7) 0.1067(19) Uani d . 1 . .
    H H15 0.8026 0.2886 -0.4026 0.128 Uiso calc R 1 . .
    C C16 0.8375(4) 0.1958(3) -0.2827(5) 0.0807(13) Uani d . 1 . .
    H H16 0.8633 0.2228 -0.2034 0.097 Uiso calc R 1 . .
    C C17 0.4546(3) 0.0236(2) -0.2882(3) 0.0552(9) Uani d . 1 . .
    H H17 0.4386 -0.0284 -0.2919 0.066 Uiso calc R 1 . .
    C C18 0.4457(3) 0.0600(2) -0.4025(4) 0.0642(10) Uani d . 1 . .
    H H18 0.4229 0.0329 -0.4815 0.077 Uiso calc R 1 . .
    C C19 0.4706(3) 0.1367(3) -0.4005(4) 0.0674(11) Uani d . 1 . .
    C C20 0.5011(3) 0.1735(2) -0.2822(4) 0.0691(11) Uani d . 1 . .
    H H20 0.5177 0.2254 -0.2764 0.083 Uiso calc R 1 . .
    C C21 0.5072(3) 0.1338(2) -0.1714(4) 0.0588(9) Uani d . 1 . .
    H H21 0.5278 0.1602 -0.0919 0.071 Uiso calc R 1 . .
    C C22 0.4675(4) 0.1771(3) -0.5222(5) 0.1025(17) Uani d . 1 . .
    H H22A 0.4301 0.2254 -0.5301 0.154 Uiso calc R 1 . .
    H H22B 0.4275 0.1464 -0.5987 0.154 Uiso calc R 1 . .
    H H22C 0.5430 0.1854 -0.5156 0.154 Uiso calc R 1 . .
loop_
    _atom_site_aniso_label
    _atom_site_aniso_U_11
    _atom_site_aniso_U_22
    _atom_site_aniso_U_33
    _atom_site_aniso_U_12
    _atom_site_aniso_U_13
    _atom_site_aniso_U_23
    Ni1 0.0442(3) 0.0490(3) 0.0422(3) -0.0013(3) 0.0201(3) 0.0022(3)
    S1 0.0643(6) 0.0611(6) 0.0612(6) 0.0078(5) 0.0317(5) 0.0007(5)
    S2 0.0515(5) 0.0646(6) 0.0510(5) -0.0106(4) 0.0190(4) 0.0018(4)
    P1 0.0450(5) 0.0802(7) 0.0490(5) 0.0067(5) 0.0233(4) 0.0164(5)
    O1 0.0545(14) 0.111(2) 0.0570(15) 0.0208(14) 0.0285(12) 0.0289(14)
    O2 0.0479(13) 0.123(2) 0.0581(15) 0.0103(14) 0.0287(12) 0.0319(15)
    N1 0.0449(15) 0.0522(17) 0.0490(16) 0.0003(13) 0.0234(13) 0.0049(13)
    C1 0.053(2) 0.089(3) 0.056(2) 0.0092(19) 0.0264(18) 0.023(2)
    C2 0.051(2) 0.094(3) 0.059(2) 0.013(2) 0.0184(19) 0.021(2)
    C3 0.049(2) 0.069(2) 0.055(2) 0.0095(19) 0.0131(17) 0.0187(19)
    C4 0.073(3) 0.089(3) 0.065(3) -0.002(2) 0.021(2) 0.011(2)
    C5 0.119(4) 0.110(4) 0.062(3) 0.007(3) 0.021(3) 0.005(3)
    C6 0.106(4) 0.157(5) 0.067(3) 0.021(4) 0.040(3) 0.040(4)
    C7 0.075(3) 0.154(5) 0.097(4) -0.013(3) 0.028(3) 0.058(4)
    C8 0.078(3) 0.112(4) 0.062(3) -0.020(3) 0.015(2) 0.023(3)
    C9 0.056(2) 0.127(4) 0.057(2) 0.003(2) 0.0274(19) 0.035(2)
    C10 0.063(2) 0.120(4) 0.056(2) -0.005(2) 0.025(2) 0.020(2)
    C11 0.0480(19) 0.079(3) 0.051(2) -0.0007(18) 0.0296(17) 0.0078(19)
    C12 0.057(2) 0.080(3) 0.061(2) -0.0134(19) 0.0246(19) -0.007(2)
    C13 0.064(3) 0.139(5) 0.053(3) -0.014(3) 0.023(2) 0.004(3)
    C14 0.064(3) 0.156(6) 0.086(4) 0.005(3) 0.033(3) 0.056(4)
    C15 0.101(4) 0.074(3) 0.170(6) 0.022(3) 0.080(4) 0.042(4)
    C16 0.085(3) 0.084(3) 0.088(3) -0.010(3) 0.050(3) -0.023(3)
    C17 0.054(2) 0.063(2) 0.051(2) 0.0008(17) 0.0234(17) -0.0012(18)
    C18 0.058(2) 0.092(3) 0.048(2) 0.007(2) 0.0268(18) 0.007(2)
    C19 0.055(2) 0.086(3) 0.069(3) 0.012(2) 0.033(2) 0.025(2)
    C20 0.071(3) 0.063(2) 0.078(3) 0.002(2) 0.033(2) 0.020(2)
    C21 0.061(2) 0.058(2) 0.061(2) -0.0007(18) 0.0280(19) 0.0034(19)
    C22 0.098(3) 0.134(4) 0.090(3) 0.019(3) 0.052(3) 0.056(3)
_geom_special_details
;
All e.s.d.'s (except the e.s.d. in the dihedral angle between two l.s. planes)
are estimated using the full covariance matrix. The cell e.s.d.'s are taken
into account individually in the estimation of e.s.d.'s in distances, angles
and torsion angles; correlations between e.s.d.'s in cell parameters are only
used when they are defined by crystal symmetry. An approximate (isotropic)
treatment of cell e.s.d.'s is used for estimating e.s.d.'s involving l.s.
planes.
;
loop_
    _geom_bond_atom_site_label_1
    _geom_bond_atom_site_label_2
    _geom_bond_site_symmetry_2
    _geom_bond_distance
    _geom_bond_publ_flag
    Ni1 N1 3_655 2.100(3) ?
    Ni1 N1 . 2.100(3) ?
    Ni1 S2 . 2.4772(11) ?
    Ni1 S2 3_655 2.4772(11) ?
    Ni1 S1 . 2.5101(10) ?
    Ni1 S1 3_655 2.5101(10) ?
    S1 P1 3_655 1.9772(15) ?
    S2 P1 . 1.9803(15) ?
    P1 O1 . 1.581(3) ?
    P1 O2 . 1.584(2) ?
    P1 S1 3_655 1.9772(15) ?
    O1 C1 . 1.440(4) ?
    O2 C9 . 1.435(4) ?
    N1 C17 . 1.332(4) ?
    N1 C21 . 1.333(4) ?
    C1 C2 . 1.497(5) ?
    C1 H1A . 0.9700 ?
    C1 H1B . 0.9700 ?
    C2 C3 . 1.495(5) ?
    C2 H2A . 0.9700 ?
    C2 H2B . 0.9700 ?
    C3 C4 . 1.363(5) ?
    C3 C8 . 1.365(5) ?
    C4 C5 . 1.356(6) ?
    C4 H4 . 0.9300 ?
    C5 C6 . 1.350(7) ?
    C5 H5 . 0.9300 ?
    C6 C7 . 1.365(7) ?
    C6 H6 . 0.9300 ?
    C7 C8 . 1.387(6) ?
    C7 H7 . 0.9300 ?
    C8 H8 . 0.9300 ?
    C9 C10 . 1.476(5) ?
    C9 H9A . 0.9700 ?
    C9 H9B . 0.9700 ?
    C10 C11 . 1.507(5) ?
    C10 H10A . 0.9700 ?
    C10 H10B . 0.9700 ?
    C11 C16 . 1.363(6) ?
    C11 C12 . 1.365(5) ?
    C12 C13 . 1.355(6) ?
    C12 H12 . 0.9300 ?
    C13 C14 . 1.332(7) ?
    C13 H13 . 0.9300 ?
    C14 C15 . 1.362(7) ?
    C14 H14 . 0.9300 ?
    C15 C16 . 1.390(7) ?
    C15 H15 . 0.9300 ?
    C16 H16 . 0.9300 ?
    C17 C18 . 1.371(5) ?
    C17 H17 . 0.9300 ?
    C18 C19 . 1.378(5) ?
    C18 H18 . 0.9300 ?
    C19 C20 . 1.362(5) ?
    C19 C22 . 1.498(5) ?
    C20 C21 . 1.376(5) ?
    C20 H20 . 0.9300 ?
    C21 H21 . 0.9300 ?
    C22 H22A . 0.9600 ?
    C22 H22B . 0.9600 ?
    C22 H22C . 0.9600 ?
loop_
    _geom_angle_atom_site_label_1
    _geom_angle_atom_site_label_2
    _geom_angle_atom_site_label_3
    _geom_angle_site_symmetry_1
    _geom_angle_site_symmetry_3
    _geom_angle
    _geom_angle_publ_flag
    N1 Ni1 N1 3_655 . 180.0 ?
    N1 Ni1 S2 3_655 . 90.83(8) ?
    N1 Ni1 S2 . . 89.17(8) ?
    N1 Ni1 S2 3_655 3_655 89.17(8) ?
    N1 Ni1 S2 . 3_655 90.83(8) ?
    S2 Ni1 S2 . 3_655 180.0 ?
    N1 Ni1 S1 3_655 . 90.50(8) ?
    N1 Ni1 S1 . . 89.50(8) ?
    S2 Ni1 S1 . . 98.75(4) ?
    S2 Ni1 S1 3_655 . 81.25(4) ?
    N1 Ni1 S1 3_655 3_655 89.50(8) ?
    N1 Ni1 S1 . 3_655 90.50(8) ?
    S2 Ni1 S1 . 3_655 81.25(4) ?
    S2 Ni1 S1 3_655 3_655 98.75(4) ?
    S1 Ni1 S1 . 3_655 180.0 ?
    P1 S1 Ni1 3_655 . 83.82(5) ?
    P1 S2 Ni1 . . 84.64(4) ?
    O1 P1 O2 . . 94.61(13) ?
    O1 P1 S1 . 3_655 113.28(13) ?
    O2 P1 S1 . 3_655 113.27(12) ?
    O1 P1 S2 . . 112.56(12) ?
    O2 P1 S2 . . 112.10(12) ?
    S1 P1 S2 3_655 . 110.28(6) ?
    C1 O1 P1 . . 119.5(2) ?
    C9 O2 P1 . . 119.2(2) ?
    C17 N1 C21 . . 116.6(3) ?
    C17 N1 Ni1 . . 121.2(2) ?
    C21 N1 Ni1 . . 122.2(2) ?
    O1 C1 C2 . . 107.7(3) ?
    O1 C1 H1A . . 110.2 ?
    C2 C1 H1A . . 110.2 ?
    O1 C1 H1B . . 110.2 ?
    C2 C1 H1B . . 110.2 ?
    H1A C1 H1B . . 108.5 ?
    C3 C2 C1 . . 111.1(3) ?
    C3 C2 H2A . . 109.4 ?
    C1 C2 H2A . . 109.4 ?
    C3 C2 H2B . . 109.4 ?
    C1 C2 H2B . . 109.4 ?
    H2A C2 H2B . . 108.0 ?
    C4 C3 C8 . . 118.7(4) ?
    C4 C3 C2 . . 120.4(4) ?
    C8 C3 C2 . . 120.9(4) ?
    C5 C4 C3 . . 121.5(5) ?
    C5 C4 H4 . . 119.2 ?
    C3 C4 H4 . . 119.2 ?
    C6 C5 C4 . . 120.1(5) ?
    C6 C5 H5 . . 120.0 ?
    C4 C5 H5 . . 120.0 ?
    C5 C6 C7 . . 120.0(5) ?
    C5 C6 H6 . . 120.0 ?
    C7 C6 H6 . . 120.0 ?
    C6 C7 C8 . . 119.7(5) ?
    C6 C7 H7 . . 120.1 ?
    C8 C7 H7 . . 120.1 ?
    C3 C8 C7 . . 120.0(5) ?
    C3 C8 H8 . . 120.0 ?
    C7 C8 H8 . . 120.0 ?
    O2 C9 C10 . . 108.7(3) ?
    O2 C9 H9A . . 110.0 ?
    C10 C9 H9A . . 110.0 ?
    O2 C9 H9B . . 110.0 ?
    C10 C9 H9B . . 110.0 ?
    H9A C9 H9B . . 108.3 ?
    C9 C10 C11 . . 112.3(3) ?
    C9 C10 H10A . . 109.2 ?
    C11 C10 H10A . . 109.2 ?
    C9 C10 H10B . . 109.2 ?
    C11 C10 H10B . . 109.2 ?
    H10A C10 H10B . . 107.9 ?
    C16 C11 C12 . . 118.1(4) ?
    C16 C11 C10 . . 121.7(4) ?
    C12 C11 C10 . . 120.3(4) ?
    C13 C12 C11 . . 120.4(4) ?
    C13 C12 H12 . . 119.8 ?
    C11 C12 H12 . . 119.8 ?
    C14 C13 C12 . . 121.9(5) ?
    C14 C13 H13 . . 119.0 ?
    C12 C13 H13 . . 119.0 ?
    C13 C14 C15 . . 119.5(5) ?
    C13 C14 H14 . . 120.2 ?
    C15 C14 H14 . . 120.2 ?
    C14 C15 C16 . . 119.0(5) ?
    C14 C15 H15 . . 120.5 ?
    C16 C15 H15 . . 120.5 ?
    C11 C16 C15 . . 121.0(4) ?
    C11 C16 H16 . . 119.5 ?
    C15 C16 H16 . . 119.5 ?
    N1 C17 C18 . . 122.9(4) ?
    N1 C17 H17 . . 118.5 ?
    C18 C17 H17 . . 118.5 ?
    C17 C18 C19 . . 120.2(4) ?
    C17 C18 H18 . . 119.9 ?
    C19 C18 H18 . . 119.9 ?
    C20 C19 C18 . . 117.0(4) ?
    C20 C19 C22 . . 121.6(4) ?
    C18 C19 C22 . . 121.4(4) ?
    C19 C20 C21 . . 120.0(4) ?
    C19 C20 H20 . . 120.0 ?
    C21 C20 H20 . . 120.0 ?
    N1 C21 C20 . . 123.3(4) ?
    N1 C21 H21 . . 118.4 ?
    C20 C21 H21 . . 118.4 ?
    C19 C22 H22A . . 109.5 ?
    C19 C22 H22B . . 109.5 ?
    H22A C22 H22B . . 109.5 ?
    C19 C22 H22C . . 109.5 ?
    H22A C22 H22C . . 109.5 ?
    H22B C22 H22C . . 109.5 ?
data_global
_journal_date_recd_electronic     2008-07-06
_journal_date_accepted     2008-07-07
_journal_name_full     'Acta Crystallographica, Section E'
_journal_year     2008
_journal_volume     64
_journal_issue      8
_journal_page_first     m1022
_journal_page_last     m1022
_journal_paper_category     QM
_journal_coeditor_code     DN2365
_publ_contact_author_name     'Jian-Shen Feng'
_publ_contact_author_address
;
College of Chemistry and Pharmaceutical Engineering,
Sichuan University of Science & Engineering,
Zigong,Sichuan, 643000,
People's Republic of China
;
_publ_contact_author_email     zoulike@yahoo.com.cn
_publ_contact_author_fax     '+86-813-5505606'
_publ_contact_author_phone     '+86-813-5505606'
_publ_section_title
;\
Bis(<i>O</i>,<i>O</i>'-diphenethyl
dithiophosphato-\k^2^<i>S</i>,<i>S</i>')bis(4-methylpyridine-\k<i>N</i>)\
nickel(II)
;
loop_
    _publ_author_name
    _publ_author_footnote
    _publ_author_address
    'Jian-Shen Feng' .
;
College of Chemistry and Pharmaceutical Engineering,
Sichuan University of Science & Engineering,
Zigong, Sichuan 643000,
People's Republic of China
;
    'Yu Cheng' .
;
College of Chemistry and Pharmaceutical Engineering,
Sichuan University of Science & Engineering,
Zigong, Sichuan 643000,
People's Republic of China
;
    'Li-Ke Zou' .
;
College of Chemistry and Pharmaceutical Engineering,
Sichuan University of Science & Engineering,
Zigong, Sichuan 643000,
People's Republic of China
;
    'Bin Xie' .
;
College of Chemistry and Pharmaceutical Engineering,
Sichuan University of Science & Engineering,
Zigong, Sichuan 643000,
People's Republic of China
;
    'Xiu-Lan Zhang' .
;
College of Chemistry and Pharmaceutical Engineering,
Sichuan University of Science & Engineering,
Zigong, Sichuan 643000,
People's Republic of China
;
_publ_section_synopsis     .
