# Supplementary material for: Bis(O,O′-diphenethyl dithio­phosphato-κ2 S,S′)bis­(4-methyl­pyridine-κN)nickel(II)
Source: Acta Crystallogr Sect E Struct Rep Online. 2008 Jul 12;64(Pt 8):m1022. doi: 10.1107/S1600536808020898 (PMC2961944; doi:10.1107/S1600536808020898)
Supplement: Supplementary file 2 [file e-64-m1022-Isup2.hkl]

# 
# h,k,l, Fc-squared, Fo-squared, sigma(Fo-squared) and status flag 
# 
data_I
_shelx_title ' ZLK5 in p21/c' 
_shelx_refln_list_code          4 
_shelx_F_calc_maximum      248.95 
_exptl_crystal_F_000       964.00 
_reflns_d_resolution_high  0.8238 
 
loop_ 
 _symmetry_equiv_pos_as_xyz 
 'x, y, z' 
 '-x, y+1/2, -z+1/2' 
 '-x, -y, -z' 
 'x, -y-1/2, z-1/2' 
 
_cell_length_a    12.9198 
_cell_length_b    17.4980 
_cell_length_c    10.9791 
_cell_angle_alpha  90.000 
_cell_angle_beta  113.050 
_cell_angle_gamma  90.000 
 
_shelx_F_squared_multiplier     1.000 
 
loop_ 
 _refln_index_h 
 _refln_index_k 
 _refln_index_l 
 _refln_F_squared_calc 
 _refln_F_squared_meas 
 _refln_F_squared_sigma 
 _refln_observed_status 
   1   0   0     2570.26     2913.99     10.57 o 
   2   0   0       25.04       39.48      3.81 o 
   3   0   0    61977.79    61134.13    325.09 o 
   4   0   0    10951.30    11590.69     29.78 o 
   5   0   0      693.14      710.20     11.89 o 
   6   0   0     7413.78     8107.63     43.51 o 
   7   0   0     2192.51     2270.25     25.07 o 
   8   0   0     1047.35     1069.63     19.28 o 
   9   0   0     1887.58     1939.51     27.98 o 
  10   0   0      110.71      103.30     11.14 o 
  11   0   0       59.92       43.94     13.64 o 
  12   0   0      780.10      769.40     23.23 o 
  13   0   0       90.13       91.83     16.39 o 
  14   0   0       52.39       27.04     19.61 o 
   1   1   0       30.23       28.30      2.27 o 
   2   1   0        9.63       13.79      5.55 o 
   3   1   0    16186.38    17070.25     58.11 o 
   4   1   0        2.32       16.17      5.25 o 
   5   1   0       86.26      100.09      5.95 o 
   6   1   0        0.13        0.01     10.57 o 
   7   1   0        7.15       13.64     10.68 o 
   8   1   0       31.99        0.01     14.11 o 
   9   1   0      159.20      146.56     11.03 o 
  10   1   0      800.46      783.91     20.30 o 
  11   1   0        0.14        0.02     17.05 o 
  12   1   0       32.62       22.37     19.53 o 
  13   1   0        8.81       22.10     16.42 o 
  14   1   0        6.91       20.96     18.84 o 
   0   2   0    40153.55    27450.54    141.72 o 
   1   2   0     8972.70     9029.81     89.40 o 
   2   2   0       52.83       40.35      3.67 o 
   3   2   0       24.18       30.19      4.78 o 
   4   2   0     5242.21     5306.45     28.88 o 
   5   2   0     1255.25     1263.18     15.71 o 
   6   2   0      860.48      923.85     15.19 o 
   7   2   0      133.28      120.85      8.30 o 
   8   2   0      511.06      517.30     14.25 o 
   9   2   0      309.29      288.99     12.86 o 
  10   2   0       48.01       58.20     12.92 o 
  11   2   0      140.26      144.92     12.85 o 
  12   2   0      201.16      213.87     14.97 o 
  13   2   0       23.69        6.42     18.83 o 
  14   2   0       15.84        4.27     18.46 o 
   1   3   0      830.61      881.28      8.51 o 
   2   3   0      314.70      311.23      6.39 o 
   3   3   0     5384.42     5957.68     28.15 o 
   4   3   0     2621.72     2706.54     21.05 o 
   5   3   0     1178.23     1311.06     16.93 o 
   6   3   0     1158.60     1113.90     18.08 o 
   7   3   0      384.15      365.65     11.37 o 
   8   3   0       86.82       80.85      8.36 o 
   9   3   0     1113.17     1047.63     21.94 o 
  10   3   0     1466.03     1464.24     26.60 o 
  11   3   0       10.82       11.60     15.83 o 
  12   3   0      129.49      129.29     12.65 o 
  13   3   0       11.48       12.16     19.23 o 
  14   3   0        3.47       15.51     18.48 o 
   0   4   0     2224.29     1779.68     13.24 o 
   1   4   0     4136.69     3790.07     19.49 o 
   2   4   0     5179.03     5180.80     25.29 o 
   3   4   0     5883.91     6022.54     29.92 o 
   4   4   0     5006.29     5003.71     30.33 o 
   5   4   0      534.57      500.28     11.11 o 
   6   4   0      275.17      261.10      9.23 o 
   7   4   0        4.81        9.47      9.82 o 
   8   4   0       82.95       79.73      8.10 o 
   9   4   0       50.61       65.37     11.64 o 
  10   4   0        3.21       23.95     15.55 o 
  11   4   0      203.86      217.71     14.23 o 
  12   4   0      196.05      213.57     14.50 o 
  13   4   0      248.09      273.66     16.75 o 
  14   4   0        3.66        0.04     18.96 o 
   1   5   0      782.25      764.49     13.84 o 
   2   5   0      356.84      331.38     10.58 o 
   3   5   0      971.50      892.44     12.68 o 
   4   5   0     5073.35     5146.12     33.24 o 
   5   5   0      301.65      311.37      9.95 o 
   6   5   0       21.83       29.17      6.66 o 
   7   5   0      344.31      356.27     11.93 o 
   8   5   0      466.93      485.97     14.09 o 
   9   5   0     1775.66     1771.09     29.83 o 
  10   5   0      297.72      298.19     13.62 o 
  11   5   0      377.38      343.59     16.42 o 
  12   5   0       93.83       88.77     16.13 o 
  13   5   0       25.94       20.78     21.38 o 
   0   6   0      105.96       94.80      7.46 o 
   1   6   0     2381.96     2177.43     25.72 o 
   2   6   0     5167.95     4897.95     39.92 o 
   3   6   0     8482.06     8244.07     56.96 o 
   4   6   0     5217.29     5545.72     48.02 o 
   5   6   0     4513.05     4630.72     46.90 o 
   6   6   0       54.81       45.42      9.13 o 
   7   6   0      753.33      775.20     24.59 o 
   8   6   0      736.45      742.12     25.51 o 
   9   6   0      294.23      303.18     18.72 o 
  10   6   0        4.76       20.72     19.67 o 
  11   6   0       30.39        3.08     27.70 o 
  12   6   0      449.64      440.47     27.70 o 
  13   6   0      142.92      156.40     22.66 o 
   1   7   0      134.49      137.38      8.95 o 
   2   7   0     1766.91     1662.31     25.25 o 
   3   7   0     1027.23     1020.55     21.97 o 
   4   7   0     1399.47     1642.98     28.03 o 
   5   7   0     1094.84     1049.79     25.01 o 
   6   7   0     1464.76     1394.16     29.71 o 
   7   7   0       22.86       15.35     18.81 o 
   8   7   0       39.44       37.01     11.67 o 
   9   7   0      241.38      274.87     19.35 o 
  10   7   0       14.59        0.02     23.74 o 
  11   7   0      347.59      407.75     24.79 o 
  12   7   0       58.13       10.52     33.73 o 
  13   7   0       65.69       18.36     36.15 o 
   0   8   0        4.38        0.01     11.73 o 
   1   8   0       40.71       28.31      6.66 o 
   2   8   0     3243.55     2987.03     36.34 o 
   3   8   0      512.60      487.39     17.05 o 
   4   8   0     1121.07     1134.21     24.75 o 
   5   8   0       59.56       84.56      9.79 o 
   6   8   0       75.35       90.44     11.84 o 
   7   8   0     1393.98     1484.30     34.20 o 
   8   8   0      837.91      843.45     28.06 o 
   9   8   0      549.58      498.59     25.88 o 
  10   8   0       69.11       49.57     25.06 o 
  11   8   0       20.06       25.34     28.33 o 
  12   8   0       91.08       67.39     18.39 o 
  13   8   0       50.34       51.53     31.53 o 
   1   9   0      410.83      348.80     14.24 o 
   2   9   0       48.32       55.98      9.97 o 
   3   9   0      286.80      292.29     14.64 o 
   4   9   0      571.95      515.45     19.18 o 
   5   9   0     1718.28     1711.69     34.29 o 
   6   9   0      505.03      444.38     21.07 o 
   7   9   0      127.44      120.29     15.19 o 
   8   9   0      199.89      238.05     17.20 o 
   9   9   0        0.44        0.01     26.14 o 
  10   9   0       40.24       40.96     14.36 o 
  11   9   0       99.98      110.52     16.96 o 
  12   9   0        0.06        1.86     25.50 o 
  13   9   0       37.38        5.09     31.66 o 
   0  10   0     1185.41      991.72     24.00 o 
   1  10   0       28.76        6.84     12.38 o 
   2  10   0      343.62      231.26     13.13 o 
   3  10   0      638.24      675.53     20.98 o 
   4  10   0       59.33       91.52     11.25 o 
   5  10   0     1449.47     1397.69     32.14 o 
   6  10   0      777.39      734.06     24.55 o 
   7  10   0      308.30      309.27     19.09 o 
   8  10   0      804.57      836.33     30.52 o 
   9  10   0      687.69      650.75     30.76 o 
  10  10   0       15.58        0.02     28.89 o 
  11  10   0        0.40       36.02     20.62 o 
  12  10   0        7.54        0.02     29.80 o 
   1  11   0     1161.17     1027.80     25.74 o 
   2  11   0      732.78      623.83     22.06 o 
   3  11   0       84.80       73.77     11.11 o 
   4  11   0      401.25      380.97     19.69 o 
   5  11   0        2.72        0.01     18.75 o 
   6  11   0       17.06       13.68     20.28 o 
   7  11   0        0.53       14.21     19.29 o 
   8  11   0       26.04       34.08     12.99 o 
   9  11   0        0.36        0.02     25.00 o 
  10  11   0       10.65        0.02     28.21 o 
  11  11   0        3.96       10.96     23.15 o 
  12  11   0        0.53        0.99     26.15 o 
   0  12   0      147.23      129.12     12.16 o 
   1  12   0      559.27      547.42     20.72 o 
   2  12   0      703.64      707.69     23.11 o 
   3  12   0      445.55      415.63     19.40 o 
   4  12   0        9.28        8.92     17.13 o 
   5  12   0       34.14       30.62     12.02 o 
   6  12   0      851.07      894.73     30.85 o 
   7  12   0      365.49      351.39     21.90 o 
   8  12   0      101.59      104.30     16.96 o 
   9  12   0       78.41       83.88     29.13 o 
  10  12   0      199.34      257.68     23.37 o 
  11  12   0       24.06       25.70     27.04 o 
   1  13   0     1095.90      977.63     28.86 o 
   2  13   0      755.67      700.70     24.78 o 
   3  13   0       52.73       14.39     22.25 o 
   4  13   0       92.62       89.26     11.83 o 
   5  13   0      102.52       11.50     27.01 o 
   6  13   0       35.27        9.54     26.24 o 
   7  13   0        0.50        0.02     24.32 o 
   8  13   0       37.84       75.13     14.36 o 
   9  13   0        3.12        0.02     25.44 o 
  10  13   0        0.53        6.42     27.18 o 
  11  13   0       11.82        9.93     29.46 o 
   0  14   0       98.55      113.35     13.50 o 
   1  14   0      160.39      127.58     26.03 o 
   2  14   0      381.92      413.90     20.69 o 
   3  14   0      556.16      529.64     24.97 o 
   4  14   0       63.38       63.92     20.30 o 
   5  14   0     1053.14     1041.28     34.50 o 
   6  14   0      668.42      788.52     32.32 o 
   7  14   0      125.02      101.62     18.59 o 
   8  14   0       45.95       76.59     15.88 o 
   9  14   0        2.23        0.02     25.23 o 
  10  14   0      124.73      146.07     22.98 o 
   1  15   0      194.74      158.36     18.36 o 
   2  15   0        0.03        0.01     23.05 o 
   3  15   0       16.54       31.14     21.78 o 
   4  15   0        5.74       23.93     18.13 o 
   5  15   0       21.33       47.22     26.84 o 
   6  15   0       18.64       30.45     15.33 o 
   7  15   0        8.73        0.02     29.69 o 
   8  15   0        0.95        0.02     28.31 o 
   9  15   0        3.67        0.02     29.59 o 
  10  15   0        6.56        0.02     33.25 o 
   0  16   0      234.73      172.94     26.26 o 
   1  16   0      178.63      158.60     18.37 o 
   2  16   0      289.70      322.04     21.83 o 
   3  16   0      320.80      274.67     21.53 o 
   4  16   0      171.32      165.70     19.77 o 
   5  16   0      714.76      760.53     36.31 o 
   6  16   0      683.94      731.09     36.45 o 
   7  16   0       18.53        0.02     29.90 o 
   8  16   0       39.60       70.94     17.46 o 
   9  16   0       21.47       10.93     26.87 o 
   1  17   0       62.05       22.76     28.18 o 
   2  17   0       88.32       71.59     29.24 o 
   3  17   0        8.96        0.02     24.03 o 
   4  17   0        2.88        6.51     23.28 o 
   5  17   0       51.16        5.08     30.84 o 
   6  17   0       50.73       53.23     32.23 o 
   7  17   0       15.58       11.21     30.01 o 
   8  17   0        5.38       15.81     25.68 o 
   0  18   0       82.74       48.89     32.19 o 
   1  18   0      204.47      232.27     21.89 o 
   2  18   0      151.99      162.10     20.33 o 
   3  18   0        0.60        0.02     27.33 o 
   4  18   0       28.43        0.02     29.90 o 
   5  18   0      109.72       67.04     34.55 o 
   6  18   0      185.86      216.26     28.48 o 
   7  18   0       12.17       36.70     26.75 o 
   1  19   0      104.24      127.69     20.11 o 
   2  19   0       35.63       33.01     30.60 o 
   3  19   0        0.33        6.37     24.54 o 
   4  19   0       42.79       15.90     30.12 o 
   5  19   0       25.48       15.49     27.29 o 
   6  19   0        2.81        5.04     26.54 o 
   0  20   0       65.17       97.83     19.91 o 
   1  20   0       59.68       88.94     30.73 o 
   2  20   0       50.73       97.36     17.17 o 
   3  20   0        0.30        0.03     26.32 o 
   4  20   0        4.39        0.03     27.80 o 
   1  21   0       10.00        0.02     30.81 o 
 -14   1   1       34.08       50.35     14.81 o 
 -13   1   1      265.57      213.34     23.74 o 
 -12   1   1      679.08      586.76     30.06 o 
 -11   1   1       95.11       71.39     14.86 o 
 -10   1   1      435.63      391.33     22.55 o 
  -9   1   1     2064.49     2043.34     39.27 o 
  -8   1   1     3779.97     3716.44     47.84 o 
  -7   1   1     3200.09     3174.58     40.06 o 
  -6   1   1     9961.28    10457.11     66.47 o 
  -5   1   1     6394.92     6713.80     47.99 o 
  -4   1   1      214.00      183.15      8.88 o 
  -3   1   1      206.27      233.40      8.03 o 
  -2   1   1      230.98      248.97      6.65 o 
  -1   1   1    13748.82    14059.03    153.92 o 
   0   1   1    16142.23    17938.61    158.87 o 
   1   1   1     4882.74     5704.22     27.73 o 
   2   1   1    11676.33    12980.56     52.07 o 
   3   1   1      323.68      318.20     10.59 o 
   4   1   1      259.73      260.74     11.15 o 
   5   1   1      656.08      588.47     16.28 o 
   6   1   1       20.17       19.57     12.20 o 
   7   1   1       17.71       17.97     13.55 o 
   8   1   1     1665.17     1618.89     35.31 o 
   9   1   1     1566.22     1441.27     36.29 o 
  10   1   1       88.50       99.23     15.16 o 
  11   1   1      673.94      688.96     32.26 o 
  12   1   1       84.66      101.82     15.99 o 
  13   1   1        0.32        0.02     26.43 o 
 -14   2   1       16.29        0.02     29.31 o 
 -13   2   1       52.06        6.74     30.71 o 
 -12   2   1      126.07       88.43     18.64 o 
 -11   2   1       27.44        0.01     24.57 o 
 -10   2   1      360.41      324.35     20.25 o 
  -9   2   1       11.56        0.01     21.44 o 
  -8   2   1      339.60      325.83     17.27 o 
  -7   2   1     5037.97     4981.23     53.15 o 
  -6   2   1     7910.34     7832.18     58.59 o 
  -5   2   1      970.01     1009.58     20.32 o 
  -4   2   1      187.54      123.72     19.00 o 
  -3   2   1    59567.09    56656.24    442.24 o 
  -2   2   1     1631.75     1695.90     16.85 o 
  -1   2   1      402.75      433.47      8.03 o 
   0   2   1     7801.90     6688.14     30.54 o 
   1   2   1     4864.67     4886.95     28.26 o 
   2   2   1     1801.31     2025.24     21.54 o 
   3   2   1     7733.72     8741.18     35.48 o 
   4   2   1     3002.73     3189.78     33.99 o 
   5   2   1       11.17       17.13     11.52 o 
   6   2   1      902.77      810.19     21.63 o 
   7   2   1     1224.30     1286.58     28.68 o 
   8   2   1       64.48       76.34     12.58 o 
   9   2   1     1504.45     1471.36     36.87 o 
  10   2   1        2.94        0.02     21.57 o 
  11   2   1        5.79        0.02     25.17 o 
  12   2   1       11.65       29.59     23.22 o 
  13   2   1        1.89        0.02     29.19 o 
 -14   3   1       19.84        4.73     26.94 o 
 -13   3   1      109.40      147.91     20.52 o 
 -12   3   1      976.12      972.74     38.24 o 
 -11   3   1       58.40       32.04     24.36 o 
 -10   3   1       78.52       73.72     17.10 o 
  -9   3   1     1248.17     1283.68     31.71 o 
  -8   3   1      188.49      183.71     13.47 o 
  -7   3   1     2583.20     2705.03     37.03 o 
  -6   3   1     3226.98     3466.88     39.43 o 
  -5   3   1     1734.90     1767.39     26.32 o 
  -4   3   1    13976.73    14530.57     67.98 o 
  -3   3   1    19714.69    20140.81    270.78 o 
  -2   3   1     1686.35     1705.13     18.44 o 
  -1   3   1     5438.70     5120.86     30.70 o 
   0   3   1    60472.06    42519.34    353.34 o 
   1   3   1     3380.02     3274.69     26.99 o 
   2   3   1      110.17      109.49      7.03 o 
   3   3   1     4374.94     4567.41     37.51 o 
   4   3   1     4681.60     4835.66     42.35 o 
   5   3   1     2612.92     2753.53     35.70 o 
   6   3   1        2.20        9.63     13.52 o 
   7   3   1      160.79      176.75     14.39 o 
   8   3   1      919.57      922.07     28.45 o 
   9   3   1      167.42      119.84     17.25 o 
  10   3   1        0.98        0.02     20.76 o 
  11   3   1      168.15      177.99     20.25 o 
  12   3   1      566.18      554.28     32.64 o 
  13   3   1        9.49        0.02     30.92 o 
 -14   4   1        9.31       17.19     23.17 o 
 -13   4   1        0.68       35.36     25.16 o 
 -12   4   1       50.03       87.01     17.41 o 
 -11   4   1       55.87       40.94     23.42 o 
 -10   4   1     2521.04     2458.60     48.78 o 
  -9   4   1      663.52      624.62     23.44 o 
  -8   4   1      271.24      236.19     14.78 o 
  -7   4   1      374.46      354.35     15.71 o 
  -6   4   1       22.59       39.21      7.67 o 
  -5   4   1      355.41      332.46     13.46 o 
  -4   4   1     2743.44     2980.09     31.25 o 
  -3   4   1     6657.04     6814.00     45.06 o 
  -2   4   1       11.60        3.29      9.73 o 
  -1   4   1     3441.57     3278.61     26.33 o 
   0   4   1     2777.55     2308.10     14.65 o 
   1   4   1       23.47       14.77      9.83 o 
   2   4   1     1645.84     1678.24     21.72 o 
   3   4   1    10413.49    10935.59     43.79 o 
   4   4   1      915.24      947.92     20.39 o 
   5   4   1      315.39      352.42     14.68 o 
   6   4   1     1107.44     1027.90     24.59 o 
   7   4   1      652.69      695.21     22.00 o 
   8   4   1        0.22        6.55     17.29 o 
   9   4   1      612.17      600.49     26.64 o 
  10   4   1      264.52      245.12     18.10 o 
  11   4   1      198.52      173.85     21.22 o 
  12   4   1       22.16        0.02     34.29 o 
  13   4   1       61.92       48.81     30.43 o 
 -14   5   1       28.97       13.58     29.33 o 
 -13   5   1      156.48      162.00     20.51 o 
 -12   5   1      357.44      360.56     25.00 o 
 -11   5   1      164.40      201.47     18.27 o 
 -10   5   1       17.06       52.58     22.69 o 
  -9   5   1      597.80      630.88     24.26 o 
  -8   5   1       87.52       65.41     10.52 o 
  -7   5   1       10.09        0.01     15.29 o 
  -6   5   1        2.25        0.01     14.68 o 
  -5   5   1     3755.97     3806.81     40.69 o 
  -4   5   1     6436.05     6549.51     48.06 o 
  -3   5   1     4338.93     4286.88     37.00 o 
  -2   5   1     3684.61     3615.41     32.35 o 
  -1   5   1     2526.86     2434.31     26.00 o 
   0   5   1      115.47      101.31      6.86 o 
   1   5   1       76.59       67.03      6.93 o 
   2   5   1      147.86      155.09      9.12 o 
   3   5   1     1222.77     1213.05     21.76 o 
   4   5   1    10618.84    10362.80     68.02 o 
   5   5   1       43.85       33.78      7.36 o 
   6   5   1      277.14      274.53     14.68 o 
   7   5   1     1265.35     1245.12     30.37 o 
   8   5   1       98.99       97.10     13.44 o 
   9   5   1       20.28        0.01     24.14 o 
  10   5   1       86.86       87.74     14.41 o 
  11   5   1        2.77        1.58     27.45 o 
  12   5   1      450.77      493.55     31.98 o 
  13   5   1      216.33      218.16     26.12 o 
 -14   6   1       54.16       48.41     31.84 o 
 -13   6   1       39.89       21.50     30.17 o 
 -12   6   1       20.29       12.14     28.55 o 
 -11   6   1       65.74       71.77     17.46 o 
 -10   6   1      468.46      437.66     23.92 o 
  -9   6   1      355.94      342.08     21.13 o 
  -8   6   1      234.71      203.84     15.70 o 
  -7   6   1      251.62      220.97     14.66 o 
  -6   6   1      411.60      402.18     15.73 o 
  -5   6   1     4906.02     4835.43     47.35 o 
  -4   6   1      729.37      662.17     18.24 o 
  -3   6   1      906.78      924.92     18.61 o 
  -2   6   1     4449.75     4243.60     37.59 o 
  -1   6   1        7.33        9.01      9.91 o 
   0   6   1      985.57      883.50     17.29 o 
   1   6   1      193.58      179.99      8.93 o 
   2   6   1      429.01      406.55     13.31 o 
   3   6   1       65.81       57.10      7.95 o 
   4   6   1      119.30      116.43     10.59 o 
   5   6   1      585.84      582.47     18.67 o 
   6   6   1      204.73      208.90     13.66 o 
   7   6   1      197.05      198.10     16.62 o 
   8   6   1      642.76      614.13     24.75 o 
   9   6   1       69.32       56.86     23.44 o 
  10   6   1        8.17        0.02     22.57 o 
  11   6   1      209.94      238.21     21.90 o 
  12   6   1       93.45      112.43     22.04 o 
  13   6   1      108.09       31.68     39.13 o 
 -13   7   1       96.10       69.87     18.89 o 
 -12   7   1       26.08       35.74     29.65 o 
 -11   7   1       55.77        2.25     29.10 o 
 -10   7   1       88.94       83.84     14.66 o 
  -9   7   1      795.31      818.68     28.75 o 
  -8   7   1      593.36      649.26     23.49 o 
  -7   7   1       23.55       39.91      9.03 o 
  -6   7   1      187.89      175.61     12.83 o 
  -5   7   1       21.26       16.41      8.95 o 
  -4   7   1     5000.49     4707.92     45.64 o 
  -3   7   1     7277.26     7160.23     54.21 o 
  -2   7   1        3.38        0.00     13.12 o 
  -1   7   1       20.08       18.21     10.70 o 
   0   7   1      531.11      409.11     13.65 o 
   1   7   1     1015.51      917.69     18.96 o 
   2   7   1      584.49      505.43     15.52 o 
   3   7   1     5443.90     5182.26     50.56 o 
   4   7   1     1362.55     1351.18     26.69 o 
   5   7   1      446.10      414.58     17.25 o 
   6   7   1     1219.78     1134.17     29.54 o 
   7   7   1     1100.44     1100.22     31.22 o 
   8   7   1      268.07      274.71     19.79 o 
   9   7   1      112.27      115.49     14.99 o 
  10   7   1        9.16       32.32     21.16 o 
  11   7   1       27.71       59.97     15.60 o 
  12   7   1      203.45      208.10     25.63 o 
  13   7   1      329.17      349.27     29.39 o 
 -13   8   1      131.57      128.90     21.88 o 
 -12   8   1       53.15       52.24     17.10 o 
 -11   8   1      362.01      353.40     23.21 o 
 -10   8   1        2.80       28.08     18.17 o 
  -9   8   1      143.76      136.59     16.74 o 
  -8   8   1     1150.27     1216.70     31.85 o 
  -7   8   1       74.22       82.41     13.20 o 
  -6   8   1      961.04      910.84     25.75 o 
  -5   8   1      153.41      146.92     11.14 o 
  -4   8   1     1886.77     2031.12     32.10 o 
  -3   8   1      494.62      512.34     16.82 o 
  -2   8   1     3319.68     3301.72     37.44 o 
  -1   8   1     1809.12     1811.80     28.23 o 
   0   8   1      561.98      467.19     14.58 o 
   1   8   1      336.88      325.64     13.62 o 
   2   8   1       14.47        0.01     14.39 o 
   3   8   1     2823.92     2647.48     38.19 o 
   4   8   1      399.99      410.93     16.39 o 
   5   8   1      251.74      282.38     15.59 o 
   6   8   1      151.19      163.80     13.63 o 
   7   8   1       27.84       14.28     22.31 o 
   8   8   1       11.64        0.01     21.68 o 
   9   8   1       74.61       29.52     25.07 o 
  10   8   1      108.25      112.58     17.64 o 
  11   8   1      174.61      185.14     20.94 o 
  12   8   1       25.94        3.77     34.34 o 
 -13   9   1       11.23       15.51     29.82 o 
 -12   9   1       15.74        0.02     27.50 o 
 -11   9   1       19.78       43.46     22.38 o 
 -10   9   1      113.14      132.52     17.44 o 
  -9   9   1      610.97      689.15     28.97 o 
  -8   9   1     1371.78     1450.13     37.59 o 
  -7   9   1       52.76       35.47     20.53 o 
  -6   9   1       65.74       56.12     10.06 o 
  -5   9   1       60.14       39.12     10.79 o 
  -4   9   1       10.11       20.39     13.41 o 
  -3   9   1     1404.12     1275.92     25.98 o 
  -2   9   1     1736.89     1570.36     27.64 o 
  -1   9   1      479.67      413.37     14.66 o 
   0   9   1      338.93      267.29     12.57 o 
   1   9   1     6055.81     5554.07     54.08 o 
   2   9   1     4455.35     3789.80     45.42 o 
   3   9   1     1359.34     1298.65     28.00 o 
   4   9   1       29.71       38.55     18.22 o 
   5   9   1       72.06       75.43     12.86 o 
   6   9   1      264.65      256.81     16.72 o 
   7   9   1     1705.19     1636.64     39.08 o 
   8   9   1      302.36      328.72     22.21 o 
   9   9   1      529.68      570.44     27.54 o 
  10   9   1       57.73       50.79     25.41 o 
  11   9   1        0.67       22.16     24.19 o 
  12   9   1       86.51      102.90     19.67 o 
 -13  10   1      136.75      153.29     22.18 o 
 -12  10   1        4.74        0.02     26.77 o 
 -11  10   1       43.10       65.37     15.16 o 
 -10  10   1        4.65        0.02     27.28 o 
  -9  10   1      165.77      181.83     18.45 o 
  -8  10   1        0.10       37.51     19.37 o 
  -7  10   1       61.24       64.97     15.09 o 
  -6  10   1      351.41      293.61     18.65 o 
  -5  10   1        4.99        0.01     16.20 o 
  -4  10   1      110.36       85.20     11.17 o 
  -3  10   1      239.32      206.74     13.04 o 
  -2  10   1      625.22      598.29     19.89 o 
  -1  10   1      333.49      264.38     13.90 o 
   0  10   1      221.74      198.10     12.84 o 
   1  10   1     1358.70     1192.02     26.60 o 
   2  10   1       15.02       23.25     16.98 o 
   3  10   1     1526.57     1350.63     30.31 o 
   4  10   1        9.35       23.61     15.85 o 
   5  10   1      198.25      168.96     14.53 o 
   6  10   1        0.03        0.01     18.23 o 
   7  10   1        5.59       20.56     12.02 o 
   8  10   1       89.78       83.22     17.81 o 
   9  10   1        3.14        0.02     28.09 o 
  10  10   1       66.39       42.75     30.00 o 
  11  10   1       32.67        5.51     28.96 o 
  12  10   1        0.94        0.02     29.25 o 
 -12  11   1        0.38        0.02     27.78 o 
 -11  11   1       13.50       29.64     22.97 o 
 -10  11   1       84.88       89.69     17.80 o 
  -9  11   1      181.10      205.65     18.88 o 
  -8  11   1      238.57      238.92     19.09 o 
  -7  11   1      765.02      748.75     28.17 o 
  -6  11   1       21.83        5.71     19.13 o 
  -5  11   1        1.20       11.14     17.13 o 
  -4  11   1       17.64       35.81     15.50 o 
  -3  11   1      232.96      194.77     14.46 o 
  -2  11   1      596.48      578.19     22.24 o 
  -1  11   1      221.11      201.80     13.77 o 
   0  11   1     1069.14      931.32     25.00 o 
   1  11   1     1395.92     1168.17     28.21 o 
   2  11   1     2240.83     2089.92     38.47 o 
   3  11   1      621.36      643.97     22.65 o 
   4  11   1      371.43      345.96     19.74 o 
   5  11   1       49.20       65.51     10.81 o 
   6  11   1      332.36      330.21     19.98 o 
   7  11   1      528.14      532.10     25.38 o 
   8  11   1      189.49      175.59     19.45 o 
   9  11   1      291.91      272.74     25.63 o 
  10  11   1       57.09       31.11     17.52 o 
  11  11   1        8.79       12.38     24.71 o 
 -12  12   1        5.48        8.89     24.97 o 
 -11  12   1        7.05       20.92     24.29 o 
 -10  12   1       30.77        0.02     27.70 o 
  -9  12   1       53.07       16.22     27.95 o 
  -8  12   1      236.28      240.61     22.06 o 
  -7  12   1       43.34       36.28     24.47 o 
  -6  12   1        1.39       24.53     17.24 o 
  -5  12   1       79.52       71.32     11.84 o 
  -4  12   1      188.53      152.86     14.53 o 
  -3  12   1      182.05      146.18     14.16 o 
  -2  12   1     2525.14     2339.20     42.84 o 
  -1  12   1     1340.21     1287.62     30.76 o 
   0  12   1        0.02        0.01     18.21 o 
   1  12   1     1293.57     1246.30     32.95 o 
   2  12   1        6.39        0.01     19.98 o 
   3  12   1       71.58       49.78     12.52 o 
   4  12   1      154.65      152.38     15.31 o 
   5  12   1       73.80        9.85     25.57 o 
   6  12   1        7.11        0.01     25.10 o 
   7  12   1      229.25      174.77     18.84 o 
   8  12   1       74.82       24.78     30.31 o 
   9  12   1       19.78        0.02     32.99 o 
  10  12   1        0.75        0.02     26.49 o 
  11  12   1        1.66        0.02     28.52 o 
 -11  13   1       70.83       64.22     18.27 o 
 -10  13   1       46.13       43.08     29.15 o 
  -9  13   1       60.16       62.69     27.33 o 
  -8  13   1        3.94        0.02     26.92 o 
  -7  13   1      375.04      359.79     23.53 o 
  -6  13   1      823.18      824.21     29.24 o 
  -5  13   1       47.91       74.77     13.66 o 
  -4  13   1      125.90      141.59     15.21 o 
  -3  13   1      638.00      572.78     23.74 o 
  -2  13   1      516.06      517.19     21.89 o 
  -1  13   1      387.96      347.99     19.77 o 
   0  13   1      231.53      198.89     16.85 o 
   1  13   1      116.30       91.16     12.91 o 
   2  13   1      819.07      782.70     28.12 o 
   3  13   1      253.51      261.69     17.82 o 
   4  13   1       26.40        0.01     22.49 o 
   5  13   1      763.05      808.98     30.52 o 
   6  13   1      827.41      762.46     32.53 o 
   7  13   1        3.95        0.02     26.41 o 
   8  13   1       73.64       56.35     31.08 o 
   9  13   1       36.40       44.98     24.49 o 
  10  13   1       18.91        0.02     27.52 o 
 -11  14   1        0.00        0.02     31.99 o 
 -10  14   1        2.24        0.02     27.96 o 
  -9  14   1       12.82        0.02     27.94 o 
  -8  14   1       79.76       68.10     25.90 o 
  -7  14   1       26.50        0.02     26.90 o 
  -6  14   1       13.65        0.01     28.02 o 
  -5  14   1       18.83       13.82     11.74 o 
  -4  14   1       66.60       45.05     13.23 o 
  -3  14   1       60.16       35.53     23.47 o 
  -2  14   1      604.43      571.30     24.93 o 
  -1  14   1      600.56      576.02     22.80 o 
   0  14   1        6.95        0.01     19.05 o 
   1  14   1      483.80      479.92     23.71 o 
   2  14   1       12.17        7.40     19.80 o 
   3  14   1       50.06       48.81     12.30 o 
   4  14   1        1.40       27.48     19.20 o 
   5  14   1       10.66       19.11     25.10 o 
   6  14   1       13.12        6.02     29.79 o 
   7  14   1        2.63        0.02     27.07 o 
   8  14   1       42.84       46.77     17.06 o 
   9  14   1       38.79       19.46     30.33 o 
  10  14   1       14.42       26.95     16.33 o 
 -10  15   1      101.34      102.68     19.77 o 
  -9  15   1        3.45       14.52     23.60 o 
  -8  15   1        2.15        0.02     25.30 o 
  -7  15   1      101.43      108.60     18.53 o 
  -6  15   1      844.75      868.83     35.21 o 
  -5  15   1      378.48      397.45     25.85 o 
  -4  15   1      125.31       97.56     27.33 o 
  -3  15   1      497.49      472.32     23.98 o 
  -2  15   1      710.23      687.22     28.02 o 
  -1  15   1      288.07      269.62     20.64 o 
   0  15   1       10.41        0.01     20.14 o 
   1  15   1       34.85       24.83     20.64 o 
   2  15   1       79.77       30.08     26.27 o 
   3  15   1      130.63      112.68     17.58 o 
   4  15   1      584.57      586.74     28.20 o 
   5  15   1      549.70      619.19     31.38 o 
   6  15   1      708.26      703.89     36.58 o 
   7  15   1        0.41        0.02     27.60 o 
   8  15   1       41.65       46.02     17.81 o 
   9  15   1        5.90        0.02     29.44 o 
  -9  16   1        0.58        0.02     28.55 o 
  -8  16   1        2.12        0.02     27.30 o 
  -7  16   1       55.31       47.64     29.79 o 
  -6  16   1        8.49       12.91     29.83 o 
  -5  16   1       11.37        0.02     27.62 o 
  -4  16   1        0.02        0.02     23.31 o 
  -3  16   1       51.58       43.79     24.26 o 
  -2  16   1       11.08        9.84     22.60 o 
  -1  16   1        3.64        0.02     21.72 o 
   0  16   1       54.95       64.05     14.85 o 
   1  16   1       11.67        0.02     22.75 o 
   2  16   1        4.58        9.40     19.57 o 
   3  16   1       95.70       78.64     15.36 o 
   4  16   1        0.21        0.02     25.51 o 
   5  16   1        0.76        4.05     28.50 o 
   6  16   1        1.44        8.55     30.82 o 
   7  16   1        2.37        0.02     27.89 o 
   8  16   1        1.36        0.03     26.52 o 
  -8  17   1        0.23        2.87     26.74 o 
  -7  17   1       68.48       45.28     33.14 o 
  -6  17   1      342.52      399.20     31.12 o 
  -5  17   1      196.90      247.02     24.08 o 
  -4  17   1        0.56        0.02     24.07 o 
  -3  17   1       96.29      100.67     26.94 o 
  -2  17   1      364.52      386.19     25.74 o 
  -1  17   1      140.87      152.52     19.14 o 
   0  17   1       88.60       94.75     25.98 o 
   1  17   1       49.43       69.41     13.61 o 
   2  17   1       51.58       71.25     14.56 o 
   3  17   1       64.45       31.26     27.87 o 
   4  17   1      146.97      168.62     30.44 o 
   5  17   1      362.23      390.52     28.03 o 
   6  17   1      156.18      210.88     22.90 o 
   7  17   1        4.15       13.43     21.97 o 
   8  17   1       13.71        0.03     29.90 o 
  -7  18   1        2.34        0.02     31.35 o 
  -6  18   1        1.83       17.48     27.90 o 
  -5  18   1       17.26       25.64     26.96 o 
  -4  18   1       15.92       11.98     25.85 o 
  -3  18   1      116.76      110.01     30.76 o 
  -2  18   1      332.23      383.16     27.90 o 
  -1  18   1       76.45       46.23     30.42 o 
   0  18   1       37.73        0.02     26.64 o 
   1  18   1       18.21       26.39     23.94 o 
   2  18   1       37.15       43.98     15.05 o 
   3  18   1        1.68        0.02     23.48 o 
   4  18   1       21.55        0.02     27.51 o 
   5  18   1        2.70       36.08     23.39 o 
   6  18   1        4.74        0.02     27.47 o 
   7  18   1       14.65        0.02     31.29 o 
  -6  19   1       99.61       83.38     37.16 o 
  -5  19   1        9.99        0.02     30.15 o 
  -4  19   1        0.29        5.49     25.20 o 
  -3  19   1        6.63        0.02     31.95 o 
  -2  19   1       65.13       29.93     35.15 o 
  -1  19   1      160.40      139.67     37.13 o 
   0  19   1      202.15      184.74     23.00 o 
   1  19   1      127.46       88.71     38.66 o 
   2  19   1       82.26       94.54     20.03 o 
   3  19   1       51.62        8.30     29.17 o 
   4  19   1        3.96       15.21     22.42 o 
   5  19   1       42.95       54.94     17.13 o 
  -5  20   1        6.57        0.03     29.22 o 
  -4  20   1       20.08        0.02     29.77 o 
  -3  20   1        1.71        0.02     29.00 o 
  -2  20   1       59.72       67.07     28.51 o 
  -1  20   1       30.86       13.11     28.79 o 
   0  20   1       22.02        0.02     30.95 o 
   1  20   1       23.92        0.02     32.77 o 
   2  20   1        0.51       15.46     26.74 o 
   3  20   1       47.21       58.57     18.31 o 
   4  20   1        6.29        0.02     30.81 o 
  -1  21   1       55.48       88.37     29.58 o 
   0  21   1       38.45       66.70     18.00 o 
   1  21   1      124.15      141.70     37.72 o 
 -15   0   2        0.41        0.03     27.09 o 
 -14   0   2        0.43        0.02     26.35 o 
 -13   0   2      472.79      541.44     28.23 o 
 -12   0   2      301.45      267.50     22.52 o 
 -11   0   2       55.58       25.74     24.25 o 
 -10   0   2       22.60        0.01     20.81 o 
  -9   0   2       85.50       68.93     12.45 o 
  -8   0   2      362.96      301.83     15.04 o 
  -7   0   2    10698.07    11023.07     73.83 o 
  -6   0   2     1068.47     1206.06     22.56 o 
  -5   0   2     2142.01     2344.96     28.02 o 
  -4   0   2     1259.25     1386.82     19.35 o 
  -3   0   2    17202.62    18806.18    247.49 o 
  -2   0   2     6299.97     6517.97     36.49 o 
  -1   0   2    29442.90    30974.05    274.17 o 
   0   0   2    10286.56    11183.48     47.59 o 
   1   0   2      618.89      659.01     12.41 o 
   2   0   2      532.19      537.62     12.28 o 
   3   0   2     5383.21     5645.79     42.81 o 
   4   0   2     3095.73     3273.96     35.97 o 
   5   0   2      743.83      864.04     20.89 o 
   6   0   2     1702.10     1850.52     32.74 o 
   7   0   2      115.49      129.44     12.92 o 
   8   0   2     2856.86     2778.75     48.77 o 
   9   0   2      497.19      588.20     24.33 o 
  10   0   2      178.73      159.60     18.44 o 
  11   0   2      134.53      130.47     16.82 o 
  12   0   2       27.17       43.70     25.68 o 
  13   0   2      147.43       80.02     36.18 o 
 -15   1   2        3.99        5.97     25.11 o 
 -14   1   2       28.87       34.19     26.66 o 
 -13   1   2       29.38        0.01     33.61 o 
 -12   1   2       32.67       39.13     25.04 o 
 -11   1   2       11.50        0.01     22.06 o 
 -10   1   2     1024.50      925.15     29.29 o 
  -9   1   2       15.09       13.02     18.57 o 
  -8   1   2     1301.21     1365.37     30.50 o 
  -7   1   2      490.46      480.19     18.53 o 
  -6   1   2      154.42      168.14     10.70 o 
  -5   1   2     1318.49     1416.40     22.07 o 
  -4   1   2       39.04       39.49      5.89 o 
  -3   1   2     1695.86     1833.24     21.10 o 
  -2   1   2      217.22      214.99      7.77 o 
  -1   1   2      892.13     1034.57     13.55 o 
   0   1   2      520.88      638.81     11.22 o 
   1   1   2      256.11      297.08      8.81 o 
   2   1   2      808.18      902.67     15.60 o 
   3   1   2     4291.86     4799.73     38.97 o 
   4   1   2      573.06      617.16     16.08 o 
   5   1   2      303.02      357.68     13.90 o 
   6   1   2       37.33       62.82      8.81 o 
   7   1   2      143.67      124.09     12.05 o 
   8   1   2      109.11      106.96     15.22 o 
   9   1   2       43.96       47.92     22.27 o 
  10   1   2       55.32        1.43     26.42 o 
  11   1   2        0.21        6.43     22.11 o 
  12   1   2       28.56       34.85     25.10 o 
  13   1   2       15.06       35.63     27.21 o 
 -15   2   2       10.94        0.03     29.51 o 
 -14   2   2       15.88       24.42     24.22 o 
 -13   2   2      902.91      860.53     37.35 o 
 -12   2   2     1089.49      992.71     35.98 o 
 -11   2   2       14.08       31.86     20.03 o 
 -10   2   2      105.02       92.70     15.31 o 
  -9   2   2     2063.19     2135.49     41.14 o 
  -8   2   2     1341.51     1362.13     30.38 o 
  -7   2   2      746.20      791.17     22.13 o 
  -6   2   2     3030.99     3059.25     36.26 o 
  -5   2   2     2164.22     2129.55     26.91 o 
  -4   2   2     1972.24     2307.72     26.72 o 
  -3   2   2      403.84      412.10     10.40 o 
  -2   2   2     1990.21     2157.82     20.84 o 
  -1   2   2     1965.07     1903.79     18.39 o 
   0   2   2     4265.11     4826.77     31.06 o 
   1   2   2      978.89     1120.08     16.03 o 
   2   2   2      870.72      990.27     16.77 o 
   3   2   2     3967.38     4008.58     37.41 o 
   4   2   2     6965.41     7471.07     59.51 o 
   5   2   2      223.96      208.31     12.66 o 
   6   2   2        2.99       21.76     12.77 o 
   7   2   2      529.97      564.90     22.17 o 
   8   2   2      955.85      964.02     30.12 o 
   9   2   2      595.11      592.42     25.47 o 
  10   2   2      189.72      190.36     17.37 o 
  11   2   2       82.79      101.42     16.16 o 
  12   2   2       63.34       61.29     17.91 o 
  13   2   2        0.71        0.02     32.27 o 
 -15   3   2       15.74        8.06     28.30 o 
 -14   3   2       87.36       61.74     18.54 o 
 -13   3   2      257.66      226.60     26.42 o 
 -12   3   2      130.97      129.40     19.36 o 
 -11   3   2        0.06        9.88     20.88 o 
 -10   3   2      523.32      510.02     24.59 o 
  -9   3   2        3.81        0.01     21.45 o 
  -8   3   2     1903.05     1863.22     36.38 o 
  -7   3   2     1790.85     1829.15     31.45 o 
  -6   3   2       90.63      110.69      9.85 o 
  -5   3   2        0.15        0.00     12.27 o 
  -4   3   2     4274.72     4754.31     39.49 o 
  -3   3   2     1420.85     1624.86     20.99 o 
  -2   3   2     1003.97      962.31     15.45 o 
  -1   3   2     4930.78     4932.11     33.01 o 
   0   3   2      771.74      776.08     13.89 o 
   1   3   2     1113.41     1232.09     18.01 o 
   2   3   2     4395.35     4815.42     44.23 o 
   3   3   2     3614.58     4217.00     39.54 o 
   4   3   2      569.97      609.15     17.43 o 
   5   3   2        1.78        0.78     12.14 o 
   6   3   2      612.28      544.58     19.16 o 
   7   3   2     1060.45     1059.15     28.41 o 
   8   3   2     1085.42     1060.91     31.10 o 
   9   3   2      135.99      134.39     15.13 o 
  10   3   2        0.73        0.02     22.68 o 
  11   3   2        0.10        0.02     27.44 o 
  12   3   2       19.18        0.02     32.35 o 
  13   3   2       58.00       61.26     18.83 o 
 -14   4   2       30.05       17.55     28.01 o 
 -13   4   2      688.20      624.63     32.16 o 
 -12   4   2     1251.16     1287.46     42.78 o 
 -11   4   2      226.06      209.90     17.34 o 
 -10   4   2      907.47      922.23     28.96 o 
  -9   4   2     2066.40     2005.61     40.86 o 
  -8   4   2      503.58      478.89     20.37 o 
  -7   4   2      171.31      175.73     12.21 o 
  -6   4   2     4692.67     4979.48     47.95 o 
  -5   4   2     1621.39     1577.04     25.30 o 
  -4   4   2     4531.26     4824.83     40.58 o 
  -3   4   2     8605.45     9131.47     51.63 o 
  -2   4   2      170.51      171.91      8.01 o 
  -1   4   2     1239.12     1203.15     17.10 o 
   0   4   2     4704.54     4206.97     34.68 o 
   1   4   2     2833.11     2867.21     28.57 o 
   2   4   2        4.66       21.05      6.60 o 
   3   4   2     4742.47     4821.14     43.57 o 
   4   4   2     3677.83     3931.77     41.85 o 
   5   4   2      249.61      218.61     12.25 o 
   6   4   2     2170.30     2178.41     37.21 o 
   7   4   2      442.31      423.98     21.07 o 
   8   4   2      149.70      176.38     16.51 o 
   9   4   2      209.91      196.38     17.83 o 
  10   4   2       17.09        0.02     24.64 o 
  11   4   2      136.77      122.16     18.56 o 
  12   4   2      245.25      244.59     28.02 o 
  13   4   2      103.03      118.76     22.00 o 
 -14   5   2        0.34        9.38     25.35 o 
 -13   5   2       12.63        0.02     30.24 o 
 -12   5   2      261.49      238.83     22.31 o 
 -11   5   2        1.79        5.49     22.32 o 
 -10   5   2       89.83      105.81     13.98 o 
  -9   5   2       48.57        0.01     24.49 o 
  -8   5   2     2671.30     2728.61     44.37 o 
  -7   5   2     1834.53     1883.34     32.71 o 
  -6   5   2      498.09      518.12     16.85 o 
  -5   5   2      250.76      216.61     11.59 o 
  -4   5   2      876.41      909.15     18.99 o 
  -3   5   2     5101.42     5250.65     43.29 o 
  -2   5   2       65.40       63.39      7.45 o 
  -1   5   2     2195.48     2233.69     25.48 o 
   0   5   2        0.74        4.64     10.61 o 
   1   5   2      442.47      505.34     13.55 o 
   2   5   2      432.96      498.26     14.43 o 
   3   5   2       37.04       32.65      7.63 o 
   4   5   2       13.75       11.05     13.97 o 
   5   5   2      258.34      248.56     14.30 o 
   6   5   2      925.60      912.11     26.84 o 
   7   5   2      343.26      331.91     19.04 o 
   8   5   2      717.51      760.41     27.78 o 
   9   5   2      437.47      366.90     23.23 o 
  10   5   2      351.93      337.24     22.69 o 
  11   5   2       88.22       55.68     31.41 o 
  12   5   2        0.36        0.02     36.17 o 
 -14   6   2        5.18       30.59     24.03 o 
 -13   6   2       31.94        0.02     31.09 o 
 -12   6   2      294.55      308.50     22.73 o 
 -11   6   2       18.87       12.69     21.71 o 
 -10   6   2      257.23      292.12     18.74 o 
  -9   6   2     1716.94     1767.76     38.92 o 
  -8   6   2        8.97       24.70     17.60 o 
  -7   6   2     1293.50     1364.92     30.41 o 
  -6   6   2     1403.99     1461.95     28.13 o 
  -5   6   2     1180.77     1220.76     24.99 o 
  -4   6   2     3557.99     3354.32     36.64 o 
  -3   6   2     8855.30     9006.48     58.40 o 
  -2   6   2      906.39      922.07     18.03 o 
  -1   6   2      648.81      690.95     15.29 o 
   0   6   2     2307.74     2089.54     27.95 o 
   1   6   2      206.96      199.90     10.17 o 
   2   6   2       93.74       73.45      7.89 o 
   3   6   2     2331.31     2218.61     33.80 o 
   4   6   2     1462.46     1411.18     31.06 o 
   5   6   2      489.02      509.41     18.83 o 
   6   6   2     1431.73     1410.38     33.22 o 
   7   6   2     1395.79     1362.75     35.41 o 
   8   6   2      183.95      202.85     18.44 o 
   9   6   2       17.07        0.02     23.32 o 
  10   6   2        6.50        0.02     28.71 o 
  11   6   2      110.36      131.12     20.82 o 
  12   6   2      528.13      544.38     37.01 o 
 -14   7   2       75.29      109.54     19.64 o 
 -13   7   2       55.62       49.73     28.73 o 
 -12   7   2       91.04       75.66     28.96 o 
 -11   7   2       37.63       13.10     26.31 o 
 -10   7   2       12.55        0.01     23.78 o 
  -9   7   2       91.62       79.33     14.69 o 
  -8   7   2      724.57      670.49     24.26 o 
  -7   7   2      229.12      237.53     13.92 o 
  -6   7   2      975.38      929.43     24.17 o 
  -5   7   2     3246.46     3145.77     40.92 o 
  -4   7   2       22.48       12.11     14.45 o 
  -3   7   2     4806.54     4993.05     46.19 o 
  -2   7   2        1.51        0.30     11.06 o 
  -1   7   2      178.24      175.85      9.36 o 
   0   7   2     1172.30     1050.35     21.28 o 
   1   7   2      261.93      258.80     11.99 o 
   2   7   2     3354.48     3298.74     40.31 o 
   3   7   2      585.88      560.50     17.82 o 
   4   7   2       35.38       34.92      9.15 o 
   5   7   2        4.82        8.47     14.48 o 
   6   7   2      180.63      140.25     14.61 o 
   7   7   2      288.38      260.09     20.49 o 
   8   7   2      141.95      145.66     16.96 o 
   9   7   2      126.88      122.69     19.55 o 
  10   7   2      140.74      159.79     19.34 o 
  11   7   2      190.22      176.02     24.16 o 
  12   7   2        8.57        2.92     35.78 o 
 -14   8   2       52.58       91.53     20.01 o 
 -13   8   2        1.84       11.86     25.70 o 
 -12   8   2        6.01        8.30     25.43 o 
 -11   8   2       34.05       17.32     25.00 o 
 -10   8   2      168.32      160.09     17.73 o 
  -9   8   2     1397.17     1430.11     36.17 o 
  -8   8   2      454.78      481.52     21.20 o 
  -7   8   2        4.46        0.01     19.84 o 
  -6   8   2      146.93      134.54     11.63 o 
  -5   8   2     1917.78     2107.90     34.04 o 
  -4   8   2      816.38      739.67     21.97 o 
  -3   8   2     2545.08     2531.86     36.02 o 
  -2   8   2      143.12      121.08      9.76 o 
  -1   8   2      105.69      107.30      8.90 o 
   0   8   2     2739.65     2442.79     34.01 o 
   1   8   2     3333.55     3014.18     37.92 o 
   2   8   2     1916.92     1811.24     32.40 o 
   3   8   2     1817.14     1859.34     34.34 o 
   4   8   2       19.65        0.01     16.53 o 
   5   8   2      122.08      123.70     12.08 o 
   6   8   2     1146.40     1151.11     31.69 o 
   7   8   2     1916.67     1981.13     43.80 o 
   8   8   2      454.08      488.23     25.54 o 
   9   8   2      119.73      138.88     17.91 o 
  10   8   2      213.24      193.36     20.09 o 
  11   8   2      125.87      125.54     24.67 o 
  12   8   2      370.74      403.27     30.95 o 
 -13   9   2       62.08       55.47     29.57 o 
 -12   9   2       30.99       43.76     24.73 o 
 -11   9   2      205.81      199.58     21.00 o 
 -10   9   2        2.33        7.11     19.98 o 
  -9   9   2        2.20       34.54     13.18 o 
  -8   9   2      120.11      124.78     15.80 o 
  -7   9   2      245.34      246.21     15.94 o 
  -6   9   2      222.04      192.21     14.50 o 
  -5   9   2      591.44      592.05     20.33 o 
  -4   9   2      271.84      302.32     14.78 o 
  -3   9   2       31.13       28.72     15.45 o 
  -2   9   2        2.69        0.37     12.44 o 
  -1   9   2        4.95       14.30      6.67 o 
   0   9   2      256.55      212.93     13.48 o 
   1   9   2     1243.39     1207.82     28.85 o 
   2   9   2     2095.67     1974.58     35.88 o 
   3   9   2     1852.81     1703.98     35.75 o 
   4   9   2      129.45      128.56     13.22 o 
   5   9   2      179.82      196.43     15.98 o 
   6   9   2       51.14        0.01     24.98 o 
   7   9   2       38.00       48.92     23.53 o 
   8   9   2       70.60       78.47     17.32 o 
   9   9   2       15.14       28.80     23.83 o 
  10   9   2        2.25        0.02     29.37 o 
  11   9   2       18.42        0.02     32.80 o 
 -13  10   2        1.54        0.02     30.81 o 
 -12  10   2       25.68        0.89     27.97 o 
 -11  10   2       60.99       72.92     16.10 o 
 -10  10   2      171.69      153.83     19.85 o 
  -9  10   2      721.29      781.66     31.41 o 
  -8  10   2     1226.96     1156.42     34.10 o 
  -7  10   2     1189.87     1276.33     32.69 o 
  -6  10   2      519.70      512.11     22.28 o 
  -5  10   2      572.67      568.12     21.03 o 
  -4  10   2      754.79      784.13     23.36 o 
  -3  10   2     1023.22     1043.70     26.16 o 
  -2  10   2        5.10        2.94     13.04 o 
  -1  10   2      724.45      766.31     21.65 o 
   0  10   2     1777.13     1605.20     31.37 o 
   1  10   2     4710.34     4447.97     52.70 o 
   2  10   2     2972.91     2588.76     43.01 o 
   3  10   2      284.71      265.11     16.49 o 
   4  10   2      118.83       93.44     14.87 o 
   5  10   2        0.99        0.01     19.02 o 
   6  10   2      493.76      435.34     22.45 o 
   7  10   2      501.69      533.06     26.30 o 
   8  10   2      468.77      523.85     28.12 o 
   9  10   2      117.01      127.61     19.23 o 
  10  10   2      133.64      169.14     20.65 o 
  11  10   2      169.04      167.76     23.15 o 
 -13  11   2       34.36       23.11     30.02 o 
 -12  11   2        4.43       27.88     13.20 o 
 -11  11   2       79.19       79.72     30.15 o 
 -10  11   2       87.17       80.95     16.54 o 
  -9  11   2      321.35      356.54     22.01 o 
  -8  11   2        3.20       33.60     20.95 o 
  -7  11   2        4.14        3.04     21.39 o 
  -6  11   2       21.54        1.70     20.54 o 
  -5  11   2      501.38      495.05     21.34 o 
  -4  11   2      134.37      115.36     12.35 o 
  -3  11   2      313.65      311.08     16.06 o 
  -2  11   2      618.53      498.26     19.44 o 
  -1  11   2      661.90      648.80     20.93 o 
   0  11   2      415.34      357.76     18.30 o 
   1  11   2      598.23      554.56     24.29 o 
   2  11   2      816.13      755.26     26.17 o 
   3  11   2      415.02      438.13     23.30 o 
   4  11   2      544.31      547.76     24.76 o 
   5  11   2       15.89       21.80     10.75 o 
   6  11   2        2.37       11.18     21.48 o 
   7  11   2       40.60       39.28     25.30 o 
   8  11   2      217.39      239.31     23.32 o 
   9  11   2       19.76       49.83     15.70 o 
  10  11   2       66.30       78.27     19.76 o 
  11  11   2        2.63        0.02     30.33 o 
 -12  12   2       14.47        0.02     28.00 o 
 -11  12   2       53.65       79.07     17.21 o 
 -10  12   2       85.07       71.09     29.32 o 
  -9  12   2       72.09       46.04     28.95 o 
  -8  12   2      348.82      374.88     22.75 o 
  -7  12   2      626.72      591.14     27.14 o 
  -6  12   2      614.26      592.53     26.01 o 
  -5  12   2      189.46      159.74     15.51 o 
  -4  12   2      184.39      175.23     14.48 o 
  -3  12   2      606.38      531.45     21.20 o 
  -2  12   2      648.99      765.66     24.63 o 
  -1  12   2      387.51      402.10     19.31 o 
   0  12   2      345.84      364.83     18.08 o 
   1  12   2      935.03      868.80     27.51 o 
   2  12   2      964.64      989.33     29.47 o 
   3  12   2      171.85      166.92     16.02 o 
   4  12   2        1.69        9.32     11.29 o 
   5  12   2       11.47       16.23     20.38 o 
   6  12   2      784.56      812.65     33.52 o 
   7  12   2       44.92       51.26     27.48 o 
   8  12   2        1.08        0.02     29.79 o 
   9  12   2      176.65      179.72     23.74 o 
  10  12   2      108.89      130.21     19.49 o 
 -12  13   2        0.31       27.88     14.96 o 
 -11  13   2        1.06        0.02     29.13 o 
 -10  13   2       46.24       48.95     28.18 o 
  -9  13   2      469.04      486.29     30.24 o 
  -8  13   2      139.40      129.75     16.54 o 
  -7  13   2        1.48        9.69     22.59 o 
  -6  13   2       36.46       47.50     13.75 o 
  -5  13   2      299.37      294.64     18.83 o 
  -4  13   2      102.39       94.73     13.18 o 
  -3  13   2      299.93      337.35     19.88 o 
  -2  13   2     1239.31     1190.67     33.68 o 
  -1  13   2      351.80      305.15     19.52 o 
   0  13   2       38.36        8.95     20.22 o 
   1  13   2       44.12       37.12     18.81 o 
   2  13   2        0.35        0.01     20.68 o 
   3  13   2      428.80      395.89     26.02 o 
   4  13   2       74.15       75.51     14.54 o 
   5  13   2       37.38       15.26     25.96 o 
   6  13   2      131.26      117.82     19.29 o 
   7  13   2      308.15      241.45     23.91 o 
   8  13   2      168.81      139.21     21.78 o 
   9  13   2        6.04        0.02     30.46 o 
  10  13   2        0.45        0.02     32.13 o 
 -11  14   2       94.40       36.89     36.93 o 
 -10  14   2       57.49       37.93     29.84 o 
  -9  14   2       21.44       26.94     24.42 o 
  -8  14   2        0.55       27.55     22.05 o 
  -7  14   2      304.28      307.75     20.51 o 
  -6  14   2      232.43      290.64     21.65 o 
  -5  14   2       30.35        4.64     21.24 o 
  -4  14   2      169.98      179.88     17.15 o 
  -3  14   2      738.62      741.01     28.00 o 
  -2  14   2     1165.35     1205.91     35.32 o 
  -1  14   2      181.05      165.87     16.86 o 
   0  14   2       74.95       70.46     13.48 o 
   1  14   2        4.41       16.13     17.94 o 
   2  14   2      199.85      184.63     16.52 o 
   3  14   2      286.91      301.87     21.45 o 
   4  14   2      252.79      209.48     19.48 o 
   5  14   2      737.17      838.03     34.62 o 
   6  14   2      441.85      407.87     31.42 o 
   7  14   2       12.55        0.02     29.07 o 
   8  14   2       14.70        0.02     29.76 o 
   9  14   2       75.96      109.96     20.86 o 
 -10  15   2        1.03        0.02     31.46 o 
  -9  15   2        0.69       28.47     22.89 o 
  -8  15   2       57.07       31.74     28.31 o 
  -7  15   2        4.04        0.02     24.72 o 
  -6  15   2        1.16        0.02     23.08 o 
  -5  15   2       11.23        0.02     22.90 o 
  -4  15   2       28.65       34.05     11.54 o 
  -3  15   2       21.38       14.68     22.45 o 
  -2  15   2       76.79       43.25     28.08 o 
  -1  15   2        3.90        0.02     19.52 o 
   0  15   2       24.36       37.84     10.86 o 
   1  15   2        0.20       17.48     16.82 o 
   2  15   2       34.87       39.08     13.84 o 
   3  15   2       51.03       32.25     23.39 o 
   4  15   2       62.52       91.35     16.29 o 
   5  15   2       43.58       12.64     31.36 o 
   6  15   2       12.89        0.02     29.58 o 
   7  15   2       82.33       93.46     17.31 o 
   8  15   2        0.19        0.02     27.77 o 
   9  15   2        1.77        0.02     32.31 o 
 -10  16   2       38.75       28.02     29.99 o 
  -9  16   2       26.35       41.37     25.48 o 
  -8  16   2       13.79        0.02     28.53 o 
  -7  16   2      223.44      227.67     23.64 o 
  -6  16   2      164.90      233.46     21.57 o 
  -5  16   2        3.34        2.30     20.17 o 
  -4  16   2       75.86       39.20     25.23 o 
  -3  16   2      330.26      369.70     24.78 o 
  -2  16   2      649.53      772.92     30.92 o 
  -1  16   2      264.81      304.96     22.31 o 
   0  16   2        1.01        0.02     19.98 o 
   1  16   2        2.95       13.09     19.34 o 
   2  16   2       32.59       19.36     21.54 o 
   3  16   2      104.82       50.06     29.27 o 
   4  16   2      243.19      219.28     23.27 o 
   5  16   2      501.30      552.38     34.14 o 
   6  16   2       73.37       64.90     30.58 o 
   7  16   2       16.08       27.33     25.80 o 
   8  16   2       10.94        5.01     29.65 o 
  -9  17   2       59.12       73.55     30.05 o 
  -8  17   2       23.43       13.17     28.44 o 
  -7  17   2       21.64        2.68     31.77 o 
  -6  17   2       34.87        5.98     30.76 o 
  -5  17   2       10.49        0.82     24.65 o 
  -4  17   2       13.40        9.55     23.62 o 
  -3  17   2       20.85       20.19     25.48 o 
  -2  17   2      127.16      117.07     34.07 o 
  -1  17   2       47.42       64.97     15.42 o 
   0  17   2        1.54        0.02     20.89 o 
   1  17   2        0.29        0.02     22.89 o 
   2  17   2       83.30       63.29     26.93 o 
   3  17   2        1.48        0.02     21.94 o 
   4  17   2        8.80        0.02     28.86 o 
   5  17   2        0.04       26.03     25.54 o 
   6  17   2        3.13        0.03     25.70 o 
   7  17   2       28.70        0.02     32.42 o 
  -8  18   2       21.58        3.99     31.92 o 
  -7  18   2      165.11      227.18     24.73 o 
  -6  18   2      233.39      317.49     26.71 o 
  -5  18   2        4.03       23.74     21.49 o 
  -4  18   2        2.54        0.02     27.81 o 
  -3  18   2      104.55      139.97     19.08 o 
  -2  18   2      203.17      234.24     23.43 o 
  -1  18   2      162.07      169.32     20.67 o 
   0  18   2       38.36       56.60     25.09 o 
   1  18   2      102.50      111.23     29.34 o 
   2  18   2       29.53       25.82     27.07 o 
   3  18   2       35.11       21.24     26.46 o 
   4  18   2       59.24      114.47     18.33 o 
   5  18   2       28.81        0.02     30.94 o 
   6  18   2        6.45        0.02     30.83 o 
  -6  19   2        9.68        0.02     30.54 o 
  -5  19   2       24.26        0.02     33.44 o 
  -4  19   2       20.45       21.96     27.35 o 
  -3  19   2       39.36        0.02     30.91 o 
  -2  19   2       52.00       62.84     28.42 o 
  -1  19   2       22.49       48.46     25.45 o 
   0  19   2       12.97        0.02     28.48 o 
   1  19   2       25.25       26.24     28.45 o 
   2  19   2        0.26        0.02     26.42 o 
   3  19   2        2.64        0.02     30.28 o 
   4  19   2        0.00       15.65     23.68 o 
   5  19   2       15.91       14.24     25.80 o 
  -5  20   2       35.08       29.09     29.06 o 
  -4  20   2        1.26        0.03     26.48 o 
  -3  20   2       32.56       20.16     27.68 o 
  -2  20   2       60.93       54.10     31.99 o 
  -1  20   2       65.98       50.08     32.64 o 
   0  20   2      131.69      109.34     23.90 o 
   1  20   2      176.85      263.11     25.51 o 
   2  20   2      134.72      188.16     23.28 o 
   3  20   2       15.12       14.15     27.93 o 
 -15   1   3        5.12       13.54     24.56 o 
 -14   1   3        3.48       35.00     23.14 o 
 -13   1   3     1087.40     1054.07     38.55 o 
 -12   1   3      336.02      353.79     22.18 o 
 -11   1   3     1803.37     1643.03     39.90 o 
 -10   1   3       43.66       64.75     12.12 o 
  -9   1   3     2662.52     2673.03     44.47 o 
  -8   1   3      506.44      533.35     18.50 o 
  -7   1   3      731.57      696.78     19.82 o 
  -6   1   3     6392.13     6884.70     55.02 o 
  -5   1   3       75.35       18.13     13.22 o 
  -4   1   3     2014.23     2307.82     27.08 o 
  -3   1   3      116.10      105.33      7.39 o 
  -2   1   3     3088.67     3264.53     28.23 o 
  -1   1   3     5181.84     5652.21     36.38 o 
   0   1   3     1078.74     1141.12     19.45 o 
   1   1   3       50.72       49.72      7.24 o 
   2   1   3      821.06      891.18     17.65 o 
   3   1   3     3625.12     3919.07     39.44 o 
   4   1   3     4334.12     5007.39     48.64 o 
   5   1   3     2503.42     2703.90     38.24 o 
   6   1   3      310.26      335.63     17.67 o 
   7   1   3      245.61      230.69     16.62 o 
   8   1   3      481.88      473.33     22.28 o 
   9   1   3      517.56      508.27     25.07 o 
  10   1   3       92.81      128.99     16.07 o 
  11   1   3       15.15        0.02     27.55 o 
  12   1   3        8.03       32.55     22.33 o 
 -15   2   3        1.42       17.49     22.97 o 
 -14   2   3       65.43       72.31     16.33 o 
 -13   2   3      157.36      174.72     20.10 o 
 -12   2   3       43.82        0.01     28.96 o 
 -11   2   3      298.69      320.70     20.43 o 
 -10   2   3        1.55       34.44     18.03 o 
  -9   2   3     1061.90     1137.41     29.14 o 
  -8   2   3       64.47       19.24     18.93 o 
  -7   2   3      640.51      670.01     19.67 o 
  -6   2   3      715.23      754.93     18.84 o 
  -5   2   3        1.28        0.01     11.82 o 
  -4   2   3     4233.07     4660.67     40.02 o 
  -3   2   3     1040.15     1045.10     17.32 o 
  -2   2   3      246.05      275.20      9.59 o 
  -1   2   3    10949.27    11609.06     53.80 o 
   0   2   3     1647.81     2024.11     23.67 o 
   1   2   3      261.89      251.37     10.41 o 
   2   2   3     4618.60     5389.24     43.15 o 
   3   2   3       17.14        7.07     16.02 o 
   4   2   3      348.53      384.27     15.29 o 
   5   2   3      252.72      253.40     14.74 o 
   6   2   3     2131.11     2239.74     39.67 o 
   7   2   3       37.34       10.55     21.23 o 
   8   2   3       12.89       22.54     20.63 o 
   9   2   3       43.10       57.43     15.71 o 
  10   2   3      132.04       92.92     17.74 o 
  11   2   3        1.77        6.95     26.21 o 
  12   2   3        0.34        0.02     27.32 o 
 -15   3   3        3.61       11.76     25.41 o 
 -14   3   3       21.84        0.02     27.07 o 
 -13   3   3      357.30      386.09     26.41 o 
 -12   3   3      360.09      339.29     22.36 o 
 -11   3   3        3.21       18.10     12.07 o 
 -10   3   3        4.25        1.15     20.13 o 
  -9   3   3      578.24      616.49     21.95 o 
  -8   3   3      300.45      251.42     15.32 o 
  -7   3   3       40.06       61.67      9.19 o 
  -6   3   3      104.26       97.34      9.12 o 
  -5   3   3     2372.54     2501.58     31.62 o 
  -4   3   3     1745.48     1737.83     24.70 o 
  -3   3   3     1307.83     1407.90     20.37 o 
  -2   3   3     7940.40     8338.07     51.54 o 
  -1   3   3     3689.93     3838.00     31.90 o 
   0   3   3     4463.03     4868.65     38.17 o 
   1   3   3      607.54      554.58     13.73 o 
   2   3   3      103.41      122.77      9.66 o 
   3   3   3     7671.25     8369.26     63.76 o 
   4   3   3     3726.76     3980.27     44.72 o 
   5   3   3      346.31      401.64     16.54 o 
   6   3   3       28.37       43.11     11.55 o 
   7   3   3     1144.43     1193.42     31.24 o 
   8   3   3      683.19      642.45     26.19 o 
   9   3   3       53.65       42.63     24.30 o 
  10   3   3       20.34       47.49     24.14 o 
  11   3   3       45.66       12.29     29.44 o 
  12   3   3      154.99       78.61     40.73 o 
 -15   4   3       49.97       45.50     15.60 o 
 -14   4   3       86.68       27.89     31.16 o 
 -13   4   3      151.48      142.89     20.11 o 
 -12   4   3      109.56      112.67     15.77 o 
 -11   4   3      124.50       96.07     15.57 o 
 -10   4   3      222.33      196.97     16.23 o 
  -9   4   3       30.78       22.95     19.47 o 
  -8   4   3      324.32      366.68     17.15 o 
  -7   4   3        0.04        0.01     14.83 o 
  -6   4   3     1459.75     1416.36     25.78 o 
  -5   4   3      179.69      227.55     11.70 o 
  -4   4   3     6226.20     6470.13     49.26 o 
  -3   4   3     2806.99     2901.99     31.25 o 
  -2   4   3      859.55      788.56     15.85 o 
  -1   4   3     4254.69     4616.66     36.89 o 
   0   4   3       95.39       98.06      7.31 o 
   1   4   3     1459.72     1653.95     23.95 o 
   2   4   3      259.64      342.22     12.40 o 
   3   4   3     2572.19     2643.08     34.59 o 
   4   4   3      290.42      311.44     15.56 o 
   5   4   3      273.25      304.08     16.38 o 
   6   4   3      303.68      314.77     17.87 o 
   7   4   3        2.13        0.01     24.17 o 
   8   4   3      215.02      230.75     18.93 o 
   9   4   3        4.58        0.01     25.71 o 
  10   4   3      229.71      229.75     21.84 o 
  11   4   3        4.86        0.02     29.71 o 
  12   4   3       10.43        0.02     32.13 o 
 -14   5   3       28.91       38.39     23.69 o 
 -13   5   3      257.83      274.16     22.21 o 
 -12   5   3      493.91      424.12     26.02 o 
 -11   5   3      588.70      543.81     25.70 o 
 -10   5   3      510.31      496.33     22.07 o 
  -9   5   3     1588.52     1493.67     36.14 o 
  -8   5   3        4.82       29.72     15.99 o 
  -7   5   3     1110.01     1119.09     25.42 o 
  -6   5   3      574.14      569.27     18.50 o 
  -5   5   3     3530.58     3624.19     40.36 o 
  -4   5   3     2653.95     2751.95     35.17 o 
  -3   5   3     4910.28     4937.62     45.66 o 
  -2   5   3     1245.46     1170.73     21.13 o 
  -1   5   3     3832.15     3669.66     36.80 o 
   0   5   3     2060.47     1864.50     25.91 o 
   1   5   3        2.10        0.01     11.89 o 
   2   5   3      202.19      212.16     11.01 o 
   3   5   3     5048.89     5478.07     52.18 o 
   4   5   3     1055.95     1044.33     24.94 o 
   5   5   3     2487.53     2510.51     40.87 o 
   6   5   3     2541.93     2435.56     44.43 o 
   7   5   3     1398.90     1388.77     36.06 o 
   8   5   3      128.88      145.72     17.80 o 
   9   5   3       14.12        0.02     23.17 o 
  10   5   3        1.86        4.92     25.83 o 
  11   5   3       72.30       54.28     33.61 o 
  12   5   3      254.77      222.19     27.19 o 
 -14   6   3        0.13        0.02     27.87 o 
 -13   6   3       38.46       13.54     27.23 o 
 -12   6   3       62.21       12.26     29.22 o 
 -11   6   3        1.08       21.43     21.76 o 
 -10   6   3        0.01        0.01     20.97 o 
  -9   6   3      433.97      474.33     22.20 o 
  -8   6   3      787.31      751.14     24.34 o 
  -7   6   3       48.27       61.30     10.16 o 
  -6   6   3     2828.66     2941.50     41.27 o 
  -5   6   3     2602.18     2645.23     35.33 o 
  -4   6   3      926.29      976.38     20.79 o 
  -3   6   3     1099.32     1054.40     21.42 o 
  -2   6   3      710.95      684.40     16.82 o 
  -1   6   3      406.88      429.77     14.22 o 
   0   6   3        5.24        2.46     12.63 o 
   1   6   3      825.11      836.39     19.83 o 
   2   6   3     1534.95     1561.62     27.26 o 
   3   6   3      492.49      457.29     17.36 o 
   4   6   3       18.82       36.99      8.71 o 
   5   6   3      395.54      405.86     19.63 o 
   6   6   3      378.07      389.21     23.22 o 
   7   6   3       14.35        6.14     24.11 o 
   8   6   3      526.32      517.25     27.74 o 
   9   6   3       22.79        0.02     23.77 o 
  10   6   3      170.90      234.98     21.40 o 
  11   6   3      129.67      113.77     21.43 o 
  12   6   3        1.10       15.21     31.19 o 
 -14   7   3       41.76       16.21     28.87 o 
 -13   7   3       14.10       12.15     24.45 o 
 -12   7   3      123.06      109.35     19.42 o 
 -11   7   3      664.28      617.88     27.96 o 
 -10   7   3      765.44      755.06     28.24 o 
  -9   7   3     1006.66     1012.59     29.70 o 
  -8   7   3      158.24      162.20     14.22 o 
  -7   7   3      185.73      165.75     13.54 o 
  -6   7   3      785.31      832.49     24.02 o 
  -5   7   3     2422.59     2267.99     35.38 o 
  -4   7   3     2645.59     2707.75     36.64 o 
  -3   7   3     2509.71     2627.05     35.67 o 
  -2   7   3      154.62      161.42      9.99 o 
  -1   7   3     2292.15     2393.41     32.52 o 
   0   7   3     4155.13     3611.61     40.51 o 
   1   7   3      637.96      505.45     16.95 o 
   2   7   3     2094.89     2080.67     34.21 o 
   3   7   3     1364.54     1288.93     29.48 o 
   4   7   3       30.23        0.01     17.95 o 
   5   7   3     1018.78      900.25     27.69 o 
   6   7   3     2801.45     2790.72     50.11 o 
   7   7   3      317.85      291.32     20.54 o 
   8   7   3       56.52       58.92     15.50 o 
   9   7   3        0.85        0.02     25.42 o 
  10   7   3        3.59       47.24     23.91 o 
  11   7   3      180.96      194.07     23.38 o 
 -14   8   3      126.18       64.53     34.79 o 
 -13   8   3       23.37        0.02     26.75 o 
 -12   8   3       55.99       46.87     15.41 o 
 -11   8   3        1.57        7.39     22.29 o 
 -10   8   3      123.30      107.62     17.53 o 
  -9   8   3      196.42      192.78     18.91 o 
  -8   8   3      842.88      874.54     28.47 o 
  -7   8   3      100.36      104.85     12.37 o 
  -6   8   3     1290.56     1278.27     28.54 o 
  -5   8   3      861.37      861.74     23.17 o 
  -4   8   3      403.22      475.16     16.29 o 
  -3   8   3      319.59      363.97     15.57 o 
  -2   8   3      171.30      156.16     10.30 o 
  -1   8   3       12.21       21.41      7.60 o 
   0   8   3     1605.36     1375.04     28.79 o 
   1   8   3       47.82       49.52      9.65 o 
   2   8   3     1143.53      964.32     25.38 o 
   3   8   3     1201.12     1175.09     28.05 o 
   4   8   3       17.54       21.45     16.03 o 
   5   8   3       10.09        3.83     18.31 o 
   6   8   3        5.64       10.86     24.40 o 
   7   8   3       57.70       91.01     14.20 o 
   8   8   3      258.37      238.17     20.47 o 
   9   8   3       64.46       49.59     14.90 o 
  10   8   3       64.81       52.14     33.17 o 
  11   8   3       71.94       79.13     21.46 o 
 -13   9   3        0.77       12.88     22.80 o 
 -12   9   3       40.63       45.18     14.69 o 
 -11   9   3        5.41        0.78     22.67 o 
 -10   9   3      548.44      509.79     27.79 o 
  -9   9   3     1107.95     1107.66     32.78 o 
  -8   9   3      115.20      121.56     14.96 o 
  -7   9   3      246.39      252.82     17.09 o 
  -6   9   3     2288.88     2314.35     41.17 o 
  -5   9   3     1216.79     1200.97     29.18 o 
  -4   9   3      280.95      249.69     13.38 o 
  -3   9   3      537.08      580.54     19.47 o 
  -2   9   3       16.36       22.99      8.44 o 
  -1   9   3       18.00        9.61     13.66 o 
   0   9   3     6285.18     5335.05     57.81 o 
   1   9   3     3155.18     2658.32     42.40 o 
   2   9   3     2687.02     2446.71     40.29 o 
   3   9   3      595.36      566.55     23.10 o 
   4   9   3       49.54       14.35     20.37 o 
   5   9   3      140.21      153.46     17.96 o 
   6   9   3     1306.52     1272.56     36.76 o 
   7   9   3      132.68      135.63     18.07 o 
   8   9   3       41.54        0.01     28.16 o 
   9   9   3       78.50       57.50     30.73 o 
  10   9   3       93.69      115.84     31.29 o 
  11   9   3      114.07       90.71     38.62 o 
 -13  10   3       17.94       46.60     24.23 o 
 -12  10   3       55.43        2.61     30.63 o 
 -11  10   3       48.71       32.80     26.78 o 
 -10  10   3      198.32      223.17     20.89 o 
  -9  10   3      112.30      139.29     16.68 o 
  -8  10   3       30.84       19.59     13.31 o 
  -7  10   3       58.72       76.40     12.15 o 
  -6  10   3        7.17        0.01     20.06 o 
  -5  10   3       40.32       36.22     18.11 o 
  -4  10   3        0.69        5.17     13.21 o 
  -3  10   3       54.05       40.63     16.58 o 
  -2  10   3       88.72       88.25     10.17 o 
  -1  10   3       12.61        0.01     17.20 o 
   0  10   3      895.30      680.04     24.76 o 
   1  10   3      202.48      194.38     17.60 o 
   2  10   3      543.05      502.28     23.68 o 
   3  10   3      334.17      307.71     18.06 o 
   4  10   3     1114.11     1150.54     31.92 o 
   5  10   3      591.34      569.90     25.48 o 
   6  10   3       14.70       27.14     13.06 o 
   7  10   3        3.53        0.02     23.21 o 
   8  10   3       47.48       35.17     15.14 o 
   9  10   3       72.51       99.00     20.31 o 
  10  10   3        2.59       32.46     17.11 o 
 -13  11   3        7.54       12.81     27.75 o 
 -12  11   3       33.69       70.75     17.91 o 
 -11  11   3       57.11       41.74     28.80 o 
 -10  11   3      192.83      201.68     20.89 o 
  -9  11   3      317.86      353.02     24.13 o 
  -8  11   3      427.64      419.66     22.32 o 
  -7  11   3      845.85      896.74     32.64 o 
  -6  11   3     1046.69     1152.55     33.20 o 
  -5  11   3      373.26      377.06     19.14 o 
  -4  11   3      327.11      345.20     17.37 o 
  -3  11   3      220.47      238.49     14.50 o 
  -2  11   3      114.71      114.97     11.63 o 
  -1  11   3       84.58       96.16     11.39 o 
   0  11   3     2474.37     2081.46     40.67 o 
   1  11   3     2660.87     2430.94     45.30 o 
   2  11   3     1827.77     1777.15     38.43 o 
   3  11   3      424.14      395.57     21.97 o 
   4  11   3       65.73       19.39     26.77 o 
   5  11   3      231.23      230.87     21.25 o 
   6  11   3      523.64      561.28     26.74 o 
   7  11   3      364.01      431.50     25.60 o 
   8  11   3       71.19       10.77     30.59 o 
   9  11   3      192.53      161.47     22.91 o 
  10  11   3      326.79      331.77     28.64 o 
 -12  12   3      122.37       42.51     37.49 o 
 -11  12   3       68.49      133.19     19.71 o 
 -10  12   3      174.21      185.24     22.39 o 
  -9  12   3      331.92      377.71     24.98 o 
  -8  12   3       32.43       50.42     14.47 o 
  -7  12   3       18.15       37.04     22.49 o 
  -6  12   3      151.25      166.57     16.15 o 
  -5  12   3      273.81      280.37     18.08 o 
  -4  12   3        5.30        0.01     18.35 o 
  -3  12   3      938.25      811.85     26.28 o 
  -2  12   3      344.15      327.05     18.97 o 
  -1  12   3      354.43      312.20     17.95 o 
   0  12   3       54.99       79.92     20.90 o 
   1  12   3        0.18        0.01     22.03 o 
   2  12   3      427.90      492.51     23.31 o 
   3  12   3      120.42       77.39     26.54 o 
   4  12   3      510.75      517.79     25.11 o 
   5  12   3      505.59      458.58     28.06 o 
   6  12   3      227.59      173.51     22.80 o 
   7  12   3      184.25      160.24     20.84 o 
   8  12   3        2.43        5.20     26.53 o 
   9  12   3        0.98       37.52     26.37 o 
  10  12   3       29.43        0.02     39.34 o 
 -12  13   3       42.91        0.02     37.09 o 
 -11  13   3      193.82      243.21     25.50 o 
 -10  13   3       46.38      100.33     15.44 o 
  -9  13   3       20.81        0.02     27.98 o 
  -8  13   3      175.35      170.48     17.48 o 
  -7  13   3      449.79      463.98     25.49 o 
  -6  13   3      300.28      345.36     20.92 o 
  -5  13   3       18.23        0.01     22.21 o 
  -4  13   3      293.76      258.91     19.98 o 
  -3  13   3     1150.62     1248.64     34.62 o 
  -2  13   3      992.94      971.13     31.57 o 
  -1  13   3       67.82       50.67     12.01 o 
   0  13   3       36.91       22.88     22.79 o 
   1  13   3      967.63      925.05     30.88 o 
   2  13   3       35.87       36.83     19.93 o 
   3  13   3       79.10       92.69     16.43 o 
   4  13   3      486.33      492.35     26.22 o 
   5  13   3      194.24      177.14     22.24 o 
   6  13   3      112.35      126.56     19.40 o 
   7  13   3       95.48       38.85     32.89 o 
   8  13   3        9.08        0.02     30.82 o 
   9  13   3       57.80        0.02     36.53 o 
 -11  14   3       50.88       82.89     20.77 o 
 -10  14   3       30.67       13.41     29.17 o 
  -9  14   3      133.25      144.80     22.72 o 
  -8  14   3        7.05        7.06     24.03 o 
  -7  14   3       22.25       17.75     25.56 o 
  -6  14   3       81.57       90.52     22.84 o 
  -5  14   3      128.65      117.54     16.06 o 
  -4  14   3       21.57        0.01     23.96 o 
  -3  14   3       66.10       42.93     24.76 o 
  -2  14   3      441.91      432.58     23.62 o 
  -1  14   3      115.67      100.05     14.67 o 
   0  14   3       47.19       47.09     14.02 o 
   1  14   3       49.35       29.26     20.92 o 
   2  14   3      404.75      446.01     24.11 o 
   3  14   3       54.82       69.07     14.75 o 
   4  14   3      213.03      214.14     20.40 o 
   5  14   3        5.82       32.84     24.75 o 
   6  14   3        2.07        0.02     28.77 o 
   7  14   3       16.34        0.02     28.55 o 
   8  14   3        9.59       34.31     25.15 o 
 -11  15   3      104.37      127.64     37.02 o 
 -10  15   3       26.72       51.77     26.20 o 
  -9  15   3        3.56       24.75     23.18 o 
  -8  15   3       16.67        0.02     28.01 o 
  -7  15   3      286.08      265.16     22.24 o 
  -6  15   3        3.89        0.02     23.65 o 
  -5  15   3       19.72       25.67     11.57 o 
  -4  15   3      145.31      164.35     16.99 o 
  -3  15   3      924.95      948.80     33.39 o 
  -2  15   3      701.13      716.83     29.30 o 
  -1  15   3      115.00      108.03     15.57 o 
   0  15   3      181.25      172.64     17.63 o 
   1  15   3       67.07       28.04     24.99 o 
   2  15   3        2.40       38.31     20.09 o 
   3  15   3       19.20       13.53     24.91 o 
   4  15   3       59.03       92.19     26.57 o 
   5  15   3      131.18      183.61     20.98 o 
   6  15   3       40.31       10.58     29.12 o 
   7  15   3       16.21       39.39     23.76 o 
   8  15   3        6.21       28.02     25.09 o 
 -10  16   3       13.50        4.96     27.79 o 
  -9  16   3        1.16        6.54     26.22 o 
  -8  16   3        0.16        0.02     26.00 o 
  -7  16   3       12.03        1.68     26.07 o 
  -6  16   3       19.09       32.94     21.28 o 
  -5  16   3        1.86        0.02     23.64 o 
  -4  16   3        7.68        0.02     26.66 o 
  -3  16   3        0.45        0.01     27.31 o 
  -2  16   3        1.47       26.90     21.54 o 
  -1  16   3       95.39      118.34     15.74 o 
   0  16   3       36.11       45.64     13.39 o 
   1  16   3        5.41        0.02     20.99 o 
   2  16   3        0.61       19.40     18.44 o 
   3  16   3        1.64        0.02     24.14 o 
   4  16   3       20.32        7.57     26.56 o 
   5  16   3        2.00        3.53     26.11 o 
   6  16   3       10.90        0.02     27.01 o 
   7  16   3       20.97       30.69     15.57 o 
  -9  17   3        1.03        0.03     26.40 o 
  -8  17   3       55.78       54.42     29.94 o 
  -7  17   3      273.62      319.92     27.03 o 
  -6  17   3       40.57       41.41     17.13 o 
  -5  17   3        2.96        0.02     28.15 o 
  -4  17   3        6.59       18.54     21.98 o 
  -3  17   3      420.04      494.22     30.52 o 
  -2  17   3      363.89      374.63     27.03 o 
  -1  17   3       44.85       45.55     14.87 o 
   0  17   3        0.76        3.19     21.45 o 
   1  17   3        8.38        0.02     22.98 o 
   2  17   3       47.49       71.85     16.00 o 
   3  17   3       33.31       52.79     13.20 o 
   4  17   3       69.34       47.47     29.75 o 
   5  17   3       85.68      120.47     21.14 o 
   6  17   3        4.75        0.02     29.67 o 
  -8  18   3        0.12        0.02     30.42 o 
  -7  18   3        0.22        0.02     33.45 o 
  -6  18   3       84.78       79.72     31.69 o 
  -5  18   3       89.31       52.33     30.32 o 
  -4  18   3        3.03       19.89     23.09 o 
  -3  18   3        0.20        0.02     31.25 o 
  -2  18   3       17.73       49.81     15.91 o 
  -1  18   3        7.34       22.70     22.04 o 
   0  18   3        1.82       23.11     20.92 o 
   1  18   3        8.07       40.88     22.12 o 
   2  18   3        0.43        0.02     23.74 o 
   3  18   3        3.59        0.02     29.38 o 
   4  18   3       59.78       75.69     20.86 o 
   5  18   3       28.26        2.98     32.30 o 
  -6  19   3      107.61      166.78     23.13 o 
  -5  19   3        1.11       15.17     24.08 o 
  -4  19   3        5.52       27.20     14.05 o 
  -3  19   3       31.31       37.34     28.82 o 
  -2  19   3       57.29       92.61     17.81 o 
  -1  19   3       39.64       45.11     24.54 o 
   0  19   3       61.18       67.45     17.57 o 
   1  19   3       69.95       81.45     18.14 o 
   2  19   3      110.54       98.06     34.38 o 
   3  19   3       47.80       10.78     33.23 o 
   4  19   3        9.47       37.99     15.17 o 
  -4  20   3        0.07        0.02     29.50 o 
  -3  20   3        1.46        0.03     28.22 o 
  -2  20   3       10.86       16.43     27.29 o 
  -1  20   3        7.80       39.60     23.88 o 
   0  20   3       35.19       63.94     17.92 o 
   1  20   3        0.75        0.02     29.87 o 
   2  20   3       24.60       48.78     31.77 o 
 -15   0   4       66.04       41.88     29.25 o 
 -14   0   4      419.21      381.86     28.73 o 
 -13   0   4      350.05      370.70     24.46 o 
 -12   0   4      106.45      117.48     15.80 o 
 -11   0   4      352.09      374.21     21.31 o 
 -10   0   4      660.37      633.23     23.69 o 
  -9   0   4     2304.33     2116.48     38.04 o 
  -8   0   4     6490.98     6176.38     60.79 o 
  -7   0   4      161.53      143.52     10.74 o 
  -6   0   4     1827.12     2008.90     30.76 o 
  -5   0   4     3533.38     3546.22     38.35 o 
  -4   0   4      427.99      599.52     15.11 o 
  -3   0   4      691.34      736.73     16.64 o 
  -2   0   4      717.86      836.79     17.10 o 
  -1   0   4     1791.19     1789.99     27.15 o 
   0   0   4     1263.80     1365.88     22.13 o 
   1   0   4      245.63      295.79     12.33 o 
   2   0   4     3528.01     3684.26     40.40 o 
   3   0   4    11454.24    12458.71     80.53 o 
   4   0   4      751.91      769.69     22.82 o 
   5   0   4     1265.92     1149.56     27.75 o 
   6   0   4       96.27      118.90     13.30 o 
   7   0   4      938.44      940.67     29.84 o 
   8   0   4      646.08      658.69     27.87 o 
   9   0   4      697.77      710.45     32.92 o 
  10   0   4       57.30       47.00     14.80 o 
  11   0   4        9.65        0.02     28.14 o 
 -15   1   4       28.94        0.02     29.95 o 
 -14   1   4       21.96       15.55     28.62 o 
 -13   1   4       32.05       27.29     28.38 o 
 -12   1   4      215.64      158.65     18.88 o 
 -11   1   4      255.69      190.80     18.01 o 
 -10   1   4       71.65       75.58     14.87 o 
  -9   1   4      103.16      117.77     13.74 o 
  -8   1   4      204.50      177.63     13.77 o 
  -7   1   4      182.97      202.60     15.11 o 
  -6   1   4      172.20      168.99     12.37 o 
  -5   1   4      943.04      842.14     20.71 o 
  -4   1   4     1691.69     1802.49     26.03 o 
  -3   1   4        0.38        0.00     12.34 o 
  -2   1   4      639.49      681.13     15.04 o 
  -1   1   4     1971.74     2042.46     25.97 o 
   0   1   4       85.92       78.94      8.00 o 
   1   1   4       15.11       22.85     12.22 o 
   2   1   4        9.72        0.01     14.38 o 
   3   1   4      349.40      392.30     17.59 o 
   4   1   4        6.87       15.02     16.98 o 
   5   1   4       15.98        3.39     17.89 o 
   6   1   4       21.31       29.09     10.98 o 
   7   1   4       25.75       33.37     13.05 o 
   8   1   4        0.19        4.12     21.96 o 
   9   1   4       75.33       55.69     29.68 o 
  10   1   4       37.16       40.61     25.63 o 
  11   1   4       14.36        0.02     30.58 o 
 -15   2   4        9.32        1.93     25.75 o 
 -14   2   4      122.66      106.01     33.00 o 
 -13   2   4      754.44      763.06     33.78 o 
 -12   2   4      107.21      108.44     17.82 o 
 -11   2   4      512.31      479.67     25.35 o 
 -10   2   4        7.51       14.74     18.33 o 
  -9   2   4     3280.57     3242.15     50.05 o 
  -8   2   4      821.24      794.12     24.11 o 
  -7   2   4       25.41       12.68     13.40 o 
  -6   2   4     1648.21     1886.52     30.25 o 
  -5   2   4     1357.48     1252.14     23.13 o 
  -4   2   4       50.21       23.11     11.93 o 
  -3   2   4       16.30       40.23      7.06 o 
  -2   2   4     2080.63     2117.27     26.79 o 
  -1   2   4     3997.85     4214.61     36.54 o 
   0   2   4      144.16      153.40      9.68 o 
   1   2   4        6.94       16.15     12.24 o 
   2   2   4     1743.27     1694.67     27.89 o 
   3   2   4     6344.88     6985.10     58.54 o 
   4   2   4      471.13      457.49     17.67 o 
   5   2   4      627.16      661.62     24.75 o 
   6   2   4      115.92      145.24     13.48 o 
   7   2   4      782.36      875.34     29.89 o 
   8   2   4      267.31      288.87     19.92 o 
   9   2   4      265.56      231.46     21.78 o 
  10   2   4       39.45        0.86     30.58 o 
  11   2   4       13.40        0.02     29.30 o 
 -15   3   4       24.52        0.02     29.86 o 
 -14   3   4        9.48       16.67     23.35 o 
 -13   3   4      117.52      103.95     30.85 o 
 -12   3   4       22.55        7.15     26.39 o 
 -11   3   4      345.66      386.64     20.82 o 
 -10   3   4        0.42        0.01     20.25 o 
  -9   3   4        0.47        8.09     10.60 o 
  -8   3   4      316.55      287.74     16.23 o 
  -7   3   4      177.61      175.58     11.74 o 
  -6   3   4      886.96      903.10     21.67 o 
  -5   3   4      698.12      686.43     18.43 o 
  -4   3   4     5830.70     6235.66     51.19 o 
  -3   3   4       59.14       71.43      8.03 o 
  -2   3   4     4798.05     4892.46     40.05 o 
  -1   3   4    10304.97    11385.91     54.84 o 
   0   3   4     2815.71     3317.55     35.96 o 
   1   3   4      165.07      170.36      9.65 o 
   2   3   4      307.51      375.24     14.17 o 
   3   3   4      180.49      212.40     14.37 o 
   4   3   4       19.38        0.01     17.37 o 
   5   3   4      245.88      246.81     17.05 o 
   6   3   4      424.58      436.64     20.78 o 
   7   3   4        4.69       21.35     21.78 o 
   8   3   4        7.99       31.38     13.08 o 
   9   3   4      212.42      183.17     20.05 o 
  10   3   4      145.69      115.11     19.80 o 
  11   3   4        3.05        0.02     30.56 o 
 -15   4   4       33.28        4.89     28.94 o 
 -14   4   4        6.22        0.02     29.65 o 
 -13   4   4      275.37      310.73     23.56 o 
 -12   4   4      364.11      380.74     23.84 o 
 -11   4   4       64.15       71.38     16.88 o 
 -10   4   4      640.30      621.70     25.93 o 
  -9   4   4     2289.57     2389.28     44.79 o 
  -8   4   4      106.20      105.10     12.65 o 
  -7   4   4      165.55      179.99     12.14 o 
  -6   4   4     1198.78     1349.25     26.55 o 
  -5   4   4     4688.80     4874.31     47.97 o 
  -4   4   4     2840.46     3036.72     35.50 o 
  -3   4   4     2280.44     2519.92     30.94 o 
  -2   4   4    10044.49    10640.00     62.70 o 
  -1   4   4     8849.09     9233.69     57.60 o 
   0   4   4      805.89      868.15     19.09 o 
   1   4   4        1.96        9.05     13.35 o 
   2   4   4      795.16      936.89     22.48 o 
   3   4   4     2001.59     1995.96     32.53 o 
   4   4   4      694.20      733.72     22.64 o 
   5   4   4      276.89      270.38     16.73 o 
   6   4   4     1141.92     1182.19     32.36 o 
   7   4   4      632.85      616.23     28.67 o 
   8   4   4      127.38      132.28     16.93 o 
   9   4   4       10.30       14.97     23.11 o 
  10   4   4        5.57        0.02     28.48 o 
  11   4   4       76.19       83.83     20.39 o 
 -15   5   4        0.01        0.03     28.75 o 
 -14   5   4       28.01        9.94     26.83 o 
 -13   5   4        7.23        0.02     30.74 o 
 -12   5   4       46.34       44.59     26.37 o 
 -11   5   4      149.15      143.35     16.05 o 
 -10   5   4        3.73        0.01     24.73 o 
  -9   5   4      272.71      252.31     18.31 o 
  -8   5   4      215.67      235.51     15.79 o 
  -7   5   4      731.89      734.41     22.66 o 
  -6   5   4     1126.89     1187.63     25.92 o 
  -5   5   4       82.16       89.74     10.93 o 
  -4   5   4     1546.14     1597.84     28.76 o 
  -3   5   4        5.82       20.88      7.31 o 
  -2   5   4      592.58      596.26     16.50 o 
  -1   5   4     2365.20     2406.51     31.07 o 
   0   5   4     1012.94     1262.40     24.47 o 
   1   5   4     3063.58     3190.50     38.20 o 
   2   5   4       13.96       28.02      8.00 o 
   3   5   4     1995.94     2353.65     36.96 o 
   4   5   4      127.15      107.94     13.30 o 
   5   5   4       66.24       45.21     22.16 o 
   6   5   4      261.91      314.42     20.05 o 
   7   5   4      123.84      139.46     19.06 o 
   8   5   4      120.04       97.52     17.02 o 
   9   5   4       25.21       43.39     25.59 o 
  10   5   4      158.85      164.57     21.38 o 
  11   5   4        1.35        0.02     29.61 o 
 -14   6   4       13.54        0.02     31.23 o 
 -13   6   4      107.38       96.92     18.11 o 
 -12   6   4      481.81      533.58     27.55 o 
 -11   6   4      279.58      283.49     20.62 o 
 -10   6   4     1622.38     1645.59     40.72 o 
  -9   6   4     1168.11     1225.74     33.56 o 
  -8   6   4       11.96       29.65     17.69 o 
  -7   6   4       16.11        0.01     16.75 o 
  -6   6   4     2921.17     2820.75     41.36 o 
  -5   6   4     3888.83     3895.44     45.67 o 
  -4   6   4     1744.10     1705.60     29.64 o 
  -3   6   4     7199.58     7710.85     62.21 o 
  -2   6   4     2525.74     2446.73     33.45 o 
  -1   6   4     2215.15     2268.55     31.41 o 
   0   6   4     9391.52     9449.83     69.46 o 
   1   6   4        2.17        2.68     14.39 o 
   2   6   4        1.71        0.01     14.92 o 
   3   6   4      549.50      582.25     20.03 o 
   4   6   4      423.22      410.93     18.03 o 
   5   6   4      711.04      692.58     24.57 o 
   6   6   4     1137.15     1123.02     33.13 o 
   7   6   4      324.52      370.69     21.74 o 
   8   6   4        0.63        5.97     23.57 o 
   9   6   4       58.27       23.84     29.86 o 
  10   6   4       20.64       45.20     25.09 o 
  11   6   4      109.58      128.58     23.36 o 
 -14   7   4        5.93        0.02     29.21 o 
 -13   7   4       55.95       29.27     27.94 o 
 -12   7   4       36.47        5.48     28.23 o 
 -11   7   4       25.62       34.93     23.63 o 
 -10   7   4       19.97        0.01     26.87 o 
  -9   7   4      270.50      281.24     20.06 o 
  -8   7   4     1008.93      937.41     26.93 o 
  -7   7   4       12.75        0.01     17.30 o 
  -6   7   4     2182.36     2203.94     36.90 o 
  -5   7   4      317.77      330.45     15.70 o 
  -4   7   4      448.27      423.54     16.95 o 
  -3   7   4       12.96        0.01     14.50 o 
  -2   7   4        1.14       16.96     12.55 o 
  -1   7   4      116.25      103.23     10.57 o 
   0   7   4     2468.25     2331.86     35.73 o 
   1   7   4     1331.41     1372.01     28.97 o 
   2   7   4      217.90      190.41     13.13 o 
   3   7   4      262.47      241.84     15.98 o 
   4   7   4        6.64        0.01     17.00 o 
   5   7   4        1.38        0.01     20.41 o 
   6   7   4       25.98       37.44     22.25 o 
   7   7   4      173.41      166.80     17.40 o 
   8   7   4      420.14      431.13     28.97 o 
   9   7   4        2.02        0.02     26.09 o 
  10   7   4       80.43       58.31     35.16 o 
  11   7   4       16.21       55.73     28.21 o 
 -14   8   4        0.59        5.81     27.64 o 
 -13   8   4       13.61        0.02     27.62 o 
 -12   8   4      117.49       87.75     19.49 o 
 -11   8   4      226.91      211.32     21.19 o 
 -10   8   4      468.02      484.24     24.43 o 
  -9   8   4      296.22      278.62     18.66 o 
  -8   8   4        2.08        0.01     20.58 o 
  -7   8   4      239.09      231.35     16.27 o 
  -6   8   4     2214.86     2234.56     37.67 o 
  -5   8   4     1605.35     1579.38     31.79 o 
  -4   8   4      803.78      726.10     22.09 o 
  -3   8   4       38.17       42.71      8.30 o 
  -2   8   4       27.76       20.51     14.89 o 
  -1   8   4      757.59      661.06     19.40 o 
   0   8   4     3695.05     3235.08     43.96 o 
   1   8   4      846.33      745.59     24.74 o 
   2   8   4       48.74       30.70     19.39 o 
   3   8   4       53.81       60.27     10.42 o 
   4   8   4       15.84        0.01     19.87 o 
   5   8   4      179.53      168.47     16.41 o 
   6   8   4      488.41      481.01     25.10 o 
   7   8   4       20.01        0.01     26.26 o 
   8   8   4       42.39        0.02     30.24 o 
   9   8   4        1.62        0.02     25.94 o 
  10   8   4      105.28      129.63     23.81 o 
 -14   9   4       18.14       19.91     29.19 o 
 -13   9   4        8.70       13.71     24.26 o 
 -12   9   4       21.39       42.72     23.70 o 
 -11   9   4       32.81       27.63     23.49 o 
 -10   9   4      213.89      187.78     19.03 o 
  -9   9   4        9.62        2.58     21.28 o 
  -8   9   4      451.61      494.00     22.95 o 
  -7   9   4       13.84        0.01     21.40 o 
  -6   9   4      448.10      451.83     21.41 o 
  -5   9   4      282.90      302.93     17.52 o 
  -4   9   4      180.66      206.46     13.14 o 
  -3   9   4      135.96      105.44     11.67 o 
  -2   9   4       18.53       35.77      8.28 o 
  -1   9   4       54.07       19.41     18.16 o 
   0   9   4      854.88      710.77     23.95 o 
   1   9   4        0.05        0.01     21.52 o 
   2   9   4      776.35      709.74     24.13 o 
   3   9   4      260.08      275.16     16.69 o 
   4   9   4       49.77       60.17     11.00 o 
   5   9   4       29.81       71.28     14.38 o 
   6   9   4      273.24      277.62     24.14 o 
   7   9   4        5.78        0.02     23.54 o 
   8   9   4       82.93       40.29     32.99 o 
   9   9   4        0.01        0.02     29.55 o 
  10   9   4       35.49       37.18     32.71 o 
 -13  10   4        1.81        3.78     26.45 o 
 -12  10   4       40.47        0.02     29.25 o 
 -11  10   4      188.76      240.97     22.63 o 
 -10  10   4       62.19       26.51     28.29 o 
  -9  10   4      244.63      242.35     18.51 o 
  -8  10   4      186.28      181.53     17.68 o 
  -7  10   4     1390.58     1480.88     36.56 o 
  -6  10   4     3172.53     3290.37     50.72 o 
  -5  10   4      961.13      868.48     25.54 o 
  -4  10   4      802.37      821.08     24.76 o 
  -3  10   4      431.33      444.00     20.21 o 
  -2  10   4       12.93        6.20     17.00 o 
  -1  10   4      463.17      468.86     18.64 o 
   0  10   4     4047.88     3446.72     51.42 o 
   1  10   4     3711.21     3598.07     54.37 o 
   2  10   4      413.51      397.56     21.97 o 
   3  10   4      623.42      600.78     24.03 o 
   4  10   4       50.96       59.53     12.25 o 
   5  10   4      115.04      113.45     16.45 o 
   6  10   4      284.51      257.06     22.66 o 
   7  10   4        1.29        0.02     27.26 o 
   8  10   4        0.50       22.21     24.25 o 
   9  10   4      110.92      135.64     20.12 o 
  10  10   4      145.32      149.41     25.52 o 
 -13  11   4       32.93        0.02     31.67 o 
 -12  11   4      157.26      137.79     22.04 o 
 -11  11   4        8.34        8.34     24.77 o 
 -10  11   4      604.24      625.15     32.37 o 
  -9  11   4      209.10      257.25     20.09 o 
  -8  11   4        7.17       36.62     18.89 o 
  -7  11   4       21.64        0.01     27.67 o 
  -6  11   4       30.72       22.28     23.89 o 
  -5  11   4        2.57        0.01     21.02 o 
  -4  11   4        8.21        3.75     17.68 o 
  -3  11   4        8.97        0.01     18.29 o 
  -2  11   4      577.37      540.99     21.70 o 
  -1  11   4      227.99      213.44     15.94 o 
   0  11   4      356.87      301.03     18.57 o 
   1  11   4      514.92      476.04     22.70 o 
   2  11   4      143.07      117.28     16.50 o 
   3  11   4      374.64      329.64     20.96 o 
   4  11   4      735.93      739.30     29.71 o 
   5  11   4      126.88      100.91     16.45 o 
   6  11   4       23.00       23.56     26.67 o 
   7  11   4      126.34      107.62     32.25 o 
   8  11   4        0.02        8.89     25.46 o 
   9  11   4       25.11       44.40     17.15 o 
 -12  12   4       47.65       39.08     19.15 o 
 -11  12   4       86.73       88.66     19.54 o 
 -10  12   4      165.72      157.88     21.34 o 
  -9  12   4       49.19        0.01     30.87 o 
  -8  12   4      203.40      241.49     20.46 o 
  -7  12   4     1038.20     1119.91     34.89 o 
  -6  12   4      416.97      460.96     23.30 o 
  -5  12   4      420.21      413.75     23.99 o 
  -4  12   4      612.36      577.74     24.04 o 
  -3  12   4      541.17      578.59     23.79 o 
  -2  12   4      299.25      276.13     19.36 o 
  -1  12   4      400.96      344.08     20.50 o 
   0  12   4      371.46      325.00     24.03 o 
   1  12   4      944.15      913.54     31.71 o 
   2  12   4      997.29      881.35     31.25 o 
   3  12   4       72.25       58.46     15.39 o 
   4  12   4       27.69       14.65     29.27 o 
   5  12   4      400.54      412.15     26.64 o 
   6  12   4      101.08      104.18     18.71 o 
   7  12   4       12.01        0.02     25.66 o 
   8  12   4       15.18       21.33     26.28 o 
   9  12   4      149.39      194.31     23.92 o 
 -12  13   4      147.19      105.10     41.52 o 
 -11  13   4       13.95       44.80     28.61 o 
 -10  13   4      281.88      355.36     24.06 o 
  -9  13   4      158.91      191.02     18.90 o 
  -8  13   4       33.01       33.27     14.93 o 
  -7  13   4        2.39        0.02     23.14 o 
  -6  13   4      210.20      199.63     18.74 o 
  -5  13   4      268.07      290.34     19.86 o 
  -4  13   4       15.65        6.23     21.15 o 
  -3  13   4       78.50       63.34     15.34 o 
  -2  13   4       76.85       47.27     24.53 o 
  -1  13   4       86.45       83.82     15.31 o 
   0  13   4      166.24      116.06     27.39 o 
   1  13   4       37.25       49.44     20.68 o 
   2  13   4        0.12        0.01     22.84 o 
   3  13   4      657.00      674.56     30.02 o 
   4  13   4     1432.33     1556.38     43.87 o 
   5  13   4      277.90      259.98     23.52 o 
   6  13   4        7.94        0.02     27.66 o 
   7  13   4       33.20       35.01     18.07 o 
   8  13   4        6.54        0.02     28.27 o 
 -11  14   4      118.06      126.51     37.27 o 
 -10  14   4       43.01       24.22     29.85 o 
  -9  14   4        4.92       20.22     24.33 o 
  -8  14   4      111.75      114.87     17.17 o 
  -7  14   4       45.10       40.66     25.36 o 
  -6  14   4       64.35       61.52     13.45 o 
  -5  14   4       53.55       53.94     24.13 o 
  -4  14   4      109.85       90.65     27.89 o 
  -3  14   4      763.29      771.47     30.02 o 
  -2  14   4      363.48      409.01     24.24 o 
  -1  14   4        3.96       17.73     19.67 o 
   0  14   4       35.85       28.90     22.82 o 
   1  14   4        1.79        0.69     22.35 o 
   2  14   4       54.18       54.78     13.75 o 
   3  14   4        1.13        2.99     24.27 o 
   4  14   4      163.36      126.71     37.18 o 
   5  14   4      161.96      132.80     19.77 o 
   6  14   4       73.93       41.67     31.68 o 
   7  14   4       54.84       73.40     16.84 o 
   8  14   4       28.64        0.02     31.18 o 
 -11  15   4        5.55        0.02     33.27 o 
 -10  15   4        6.01       18.89     26.22 o 
  -9  15   4       17.72       36.51     24.07 o 
  -8  15   4       18.44        0.02     27.58 o 
  -7  15   4        0.22        0.02     23.92 o 
  -6  15   4        2.03        0.02     22.91 o 
  -5  15   4       30.45        0.02     23.67 o 
  -4  15   4        8.58        0.01     26.27 o 
  -3  15   4       61.56       51.78     29.45 o 
  -2  15   4      118.59      126.76     16.97 o 
  -1  15   4       22.18       25.45     23.63 o 
   0  15   4        3.06        0.02     23.46 o 
   1  15   4        7.31        0.02     26.15 o 
   2  15   4        3.54       21.71     12.91 o 
   3  15   4       13.71        0.02     26.45 o 
   4  15   4       61.90       56.01     30.80 o 
   5  15   4       16.72       20.29     25.45 o 
   6  15   4       38.64        0.02     33.98 o 
   7  15   4        4.57        0.03     27.96 o 
 -10  16   4        5.19        7.97     27.94 o 
  -9  16   4       37.16       35.77     27.41 o 
  -8  16   4      135.84      157.63     20.22 o 
  -7  16   4       28.27       27.32     25.64 o 
  -6  16   4        1.25       15.59     22.75 o 
  -5  16   4      147.86      136.75     18.94 o 
  -4  16   4       63.61       60.89     16.72 o 
  -3  16   4      945.14     1082.35     40.02 o 
  -2  16   4      455.10      529.77     29.80 o 
  -1  16   4       12.76       15.96     23.44 o 
   0  16   4        1.21       31.04     18.20 o 
   1  16   4       45.26       43.09     15.16 o 
   2  16   4        9.10        0.02     25.90 o 
   3  16   4       98.22      151.98     18.49 o 
   4  16   4      243.06      269.22     22.09 o 
   5  16   4       89.99      136.34     18.77 o 
   6  16   4       95.98       49.28     36.47 o 
  -9  17   4        8.43        0.02     31.55 o 
  -8  17   4        0.59       22.76     25.87 o 
  -7  17   4       28.79        0.02     30.17 o 
  -6  17   4       46.74       74.90     16.12 o 
  -5  17   4       41.49       25.48     27.12 o 
  -4  17   4       62.94       73.03     31.47 o 
  -3  17   4       49.63       23.72     30.71 o 
  -2  17   4        0.01       21.15     25.93 o 
  -1  17   4       11.02       31.00     21.55 o 
   0  17   4        2.85        0.02     23.17 o 
   1  17   4        0.19       20.85     11.95 o 
   2  17   4        5.06        0.02     27.48 o 
   3  17   4       54.03       51.54     30.90 o 
   4  17   4       45.11        0.02     30.10 o 
   5  17   4       37.96       26.66     31.96 o 
  -8  18   4      102.46      112.31     25.18 o 
  -7  18   4      185.72      255.16     25.18 o 
  -6  18   4       21.82        0.02     31.54 o 
  -5  18   4       17.81        0.02     28.70 o 
  -4  18   4       24.19       31.98     25.83 o 
  -3  18   4      208.46      167.37     39.09 o 
  -2  18   4       91.02      100.48     20.53 o 
  -1  18   4        0.66        0.02     23.99 o 
   0  18   4       25.49       38.87     16.75 o 
   1  18   4      114.40       83.45     35.16 o 
   2  18   4       81.06      103.97     19.59 o 
   3  18   4      131.22      137.58     35.65 o 
   4  18   4       65.70       90.47     20.71 o 
  -6  19   4        9.63        0.02     29.45 o 
  -5  19   4        1.24        0.03     25.54 o 
  -4  19   4        0.39        1.90     24.96 o 
  -3  19   4        2.00        0.03     25.03 o 
  -2  19   4        0.12        0.02     27.53 o 
  -1  19   4        8.75        0.02     29.18 o 
   0  19   4        2.24       51.50     14.31 o 
   1  19   4       17.05       33.53     15.77 o 
   2  19   4       23.88       58.96     19.03 o 
  -3  20   4       13.87       20.02     27.78 o 
  -2  20   4        0.98        0.03     27.90 o 
  -1  20   4        1.13        0.03     27.88 o 
   0  20   4       51.85       23.35     33.73 o 
 -15   1   5       17.13        8.56     28.18 o 
 -14   1   5     1018.08     1033.87     38.99 o 
 -13   1   5      461.21      431.25     25.72 o 
 -12   1   5       26.55       16.99     22.21 o 
 -11   1   5      246.28      246.06     19.06 o 
 -10   1   5        1.84       16.11     17.80 o 
  -9   1   5     3799.60     3843.53     53.21 o 
  -8   1   5     1789.17     1804.41     35.05 o 
  -7   1   5        5.42        0.01     16.33 o 
  -6   1   5     3448.90     3813.37     46.59 o 
  -5   1   5     5511.25     5706.94     52.40 o 
  -4   1   5      991.94      949.63     20.87 o 
  -3   1   5       75.87       75.82     10.30 o 
  -2   1   5     4019.49     4669.62     43.49 o 
  -1   1   5      266.47      234.76     12.59 o 
   0   1   5      668.95      794.68     19.86 o 
   1   1   5      578.12      597.67     18.48 o 
   2   1   5     6448.02     6842.40     66.65 o 
   3   1   5     8016.69     8794.42     75.89 o 
   4   1   5       43.26       61.86     12.21 o 
   5   1   5      809.76      820.03     27.68 o 
   6   1   5      238.54      251.82     19.61 o 
   7   1   5     1263.82     1171.08     37.21 o 
   8   1   5      200.22      182.03     21.58 o 
   9   1   5       27.52       63.70     27.37 o 
  10   1   5      182.62      187.96     21.75 o 
  11   1   5       54.69      100.20     17.59 o 
 -15   2   5        6.69        0.02     30.45 o 
 -14   2   5       28.23        0.02     32.92 o 
 -13   2   5        1.10        0.02     30.18 o 
 -12   2   5        7.60       22.12     21.05 o 
 -11   2   5       58.33       45.75     22.70 o 
 -10   2   5       31.03       21.48     20.43 o 
  -9   2   5      415.49      368.33     20.67 o 
  -8   2   5      906.35      905.25     26.58 o 
  -7   2   5     2490.15     2557.09     40.53 o 
  -6   2   5       54.47       58.95     10.76 o 
  -5   2   5       97.43       52.37     10.34 o 
  -4   2   5     2151.70     2154.25     31.02 o 
  -3   2   5      870.18      971.66     21.32 o 
  -2   2   5     1852.27     2176.06     28.43 o 
  -1   2   5     2127.71     2363.66     32.92 o 
   0   2   5     2399.55     2798.46     36.17 o 
   1   2   5      570.00      592.63     19.02 o 
   2   2   5      197.99      221.66     14.36 o 
   3   2   5       17.38       31.43     20.30 o 
   4   2   5      199.26      193.95     15.82 o 
   5   2   5       28.54       17.97     20.41 o 
   6   2   5      154.25      118.18     15.20 o 
   7   2   5       27.60        3.46     28.11 o 
   8   2   5      114.25      143.87     18.13 o 
   9   2   5       14.60        0.02     27.77 o 
  10   2   5       32.38       23.21     30.00 o 
 -15   3   5      111.63      115.15     19.79 o 
 -14   3   5      107.54      137.63     19.90 o 
 -13   3   5      272.93      253.95     23.06 o 
 -12   3   5      366.58      359.15     24.63 o 
 -11   3   5        7.12       39.18     18.24 o 
 -10   3   5      613.81      640.46     24.71 o 
  -9   3   5     3262.81     3300.42     49.63 o 
  -8   3   5      621.30      559.98     21.61 o 
  -7   3   5       11.06       15.24     17.56 o 
  -6   3   5     3220.88     3191.57     45.37 o 
  -5   3   5     1180.54     1299.00     25.89 o 
  -4   3   5      491.78      521.58     16.44 o 
  -3   3   5    10020.98    11051.01     70.91 o 
  -2   3   5      160.94      144.87     10.21 o 
  -1   3   5     2703.23     2822.18     35.53 o 
   0   3   5     2115.16     2422.18     34.30 o 
   1   3   5      217.13      336.42     14.40 o 
   2   3   5      872.17      825.84     22.27 o 
   3   3   5     2502.49     2645.08     43.08 o 
   4   3   5      160.94      152.79     14.73 o 
   5   3   5       46.95       25.11     20.84 o 
   6   3   5      699.75      669.20     26.34 o 
   7   3   5      839.01      814.18     30.67 o 
   8   3   5      120.29       68.76     32.22 o 
   9   3   5       57.38       38.32     30.76 o 
  10   3   5        8.16        0.02     27.56 o 
 -15   4   5       13.44        1.94     26.73 o 
 -14   4   5        6.58        0.02     25.62 o 
 -13   4   5        5.06        0.02     31.73 o 
 -12   4   5        0.20        0.02     25.03 o 
 -11   4   5        6.76        0.01     24.19 o 
 -10   4   5       12.20        2.41     22.66 o 
  -9   4   5      144.05      129.62     17.12 o 
  -8   4   5      169.06      180.42     14.49 o 
  -7   4   5     2218.92     2299.55     38.70 o 
  -6   4   5     2929.56     2820.58     41.91 o 
  -5   4   5     2177.08     2092.53     32.91 o 
  -4   4   5     2905.26     2940.05     37.83 o 
  -3   4   5     2373.45     2664.94     35.46 o 
  -2   4   5     1674.79     1719.24     27.93 o 
  -1   4   5      779.23      849.52     20.36 o 
   0   4   5        0.13        0.01     14.12 o 
   1   4   5      173.03      127.22     11.90 o 
   2   4   5        0.09        0.01     16.42 o 
   3   4   5      144.62      146.26     14.65 o 
   4   4   5       59.23       29.06     19.38 o 
   5   4   5       40.37        0.01     22.13 o 
   6   4   5        1.41        9.03     23.54 o 
   7   4   5       33.36       61.20     25.21 o 
   8   4   5       37.73       62.15     15.90 o 
   9   4   5      121.30      128.12     18.54 o 
  10   4   5       47.64        6.63     32.09 o 
 -15   5   5        3.38       24.74     23.53 o 
 -14   5   5       16.39        0.02     27.53 o 
 -13   5   5      282.77      279.03     25.04 o 
 -12   5   5      518.14      456.39     26.78 o 
 -11   5   5      217.06      238.33     20.03 o 
 -10   5   5     1652.92     1600.34     40.23 o 
  -9   5   5     1131.26     1197.44     33.81 o 
  -8   5   5        3.99        9.73     16.96 o 
  -7   5   5        4.51       21.99     15.70 o 
  -6   5   5      103.16      122.06     12.47 o 
  -5   5   5      617.89      597.07     19.24 o 
  -4   5   5       13.54        0.01     14.48 o 
  -3   5   5      366.12      341.79     14.97 o 
  -2   5   5     1060.83      869.53     21.98 o 
  -1   5   5     2355.93     2217.11     32.29 o 
   0   5   5        3.59        0.01     16.93 o 
   1   5   5      380.03      488.82     18.31 o 
   2   5   5      563.80      698.23     21.13 o 
   3   5   5      187.40      195.32     15.00 o 
   4   5   5       65.53       51.22     12.31 o 
   5   5   5      206.94      185.75     16.17 o 
   6   5   5     1160.61     1121.24     33.97 o 
   7   5   5      336.93      267.67     26.18 o 
   8   5   5        6.99        0.02     27.14 o 
   9   5   5       19.05       33.37     26.89 o 
  10   5   5       21.72       19.25     28.72 o 
 -15   6   5        1.97        0.03     29.41 o 
 -14   6   5       43.62       27.64     28.54 o 
 -13   6   5        9.59        0.02     24.72 o 
 -12   6   5        1.15       10.75     24.69 o 
 -11   6   5       67.85       95.60     15.30 o 
 -10   6   5       38.28       56.18     12.78 o 
  -9   6   5      733.99      775.91     27.56 o 
  -8   6   5      296.96      352.63     19.61 o 
  -7   6   5      178.93      211.08     14.40 o 
  -6   6   5      943.06      852.13     25.24 o 
  -5   6   5      711.99      759.68     22.43 o 
  -4   6   5      401.28      428.54     17.10 o 
  -3   6   5      342.40      397.96     16.11 o 
  -2   6   5      608.35      571.96     18.92 o 
  -1   6   5      110.19      132.26     12.05 o 
   0   6   5     1546.35     1515.83     30.48 o 
   1   6   5      423.64      388.23     17.07 o 
   2   6   5       10.30        0.01     18.09 o 
   3   6   5      766.29      722.67     24.64 o 
   4   6   5        0.09       22.07     16.49 o 
   5   6   5       12.90       16.74     22.24 o 
   6   6   5       62.53       54.39     27.78 o 
   7   6   5       99.29      105.18     17.85 o 
   8   6   5       40.99       27.00     28.37 o 
   9   6   5       20.98       16.12     27.16 o 
  10   6   5       45.60       82.76     18.93 o 
 -14   7   5        0.92        0.94     24.78 o 
 -13   7   5       48.08       55.24     27.62 o 
 -12   7   5      652.49      675.02     30.56 o 
 -11   7   5      589.28      599.46     28.06 o 
 -10   7   5      649.31      636.86     27.38 o 
  -9   7   5      705.47      738.29     27.63 o 
  -8   7   5       29.63       16.15     23.43 o 
  -7   7   5      829.94      857.94     25.72 o 
  -6   7   5     1977.21     1957.52     37.41 o 
  -5   7   5     1456.69     1501.00     31.75 o 
  -4   7   5      397.93      449.92     18.68 o 
  -3   7   5        5.91        0.01     14.80 o 
  -2   7   5     1888.91     1846.89     31.70 o 
  -1   7   5     1874.03     1840.82     31.97 o 
   0   7   5     1269.75     1214.30     28.53 o 
   1   7   5      130.81      134.77     12.11 o 
   2   7   5      103.61      105.30     12.03 o 
   3   7   5      314.02      318.83     17.75 o 
   4   7   5      192.00      155.43     15.07 o 
   5   7   5      820.79      817.51     28.43 o 
   6   7   5      602.27      554.21     26.70 o 
   7   7   5       35.10       26.12     23.10 o 
   8   7   5        0.82        3.36     25.67 o 
   9   7   5       20.69        2.75     28.03 o 
  10   7   5      120.13      109.47     23.10 o 
 -14   8   5      132.19      123.17     21.02 o 
 -13   8   5        0.44       25.75     23.30 o 
 -12   8   5       10.77       46.44     23.99 o 
 -11   8   5      241.04      234.04     20.95 o 
 -10   8   5      160.10      162.24     16.56 o 
  -9   8   5      799.38      840.95     29.69 o 
  -8   8   5      774.26      799.28     28.82 o 
  -7   8   5      268.46      230.07     18.16 o 
  -6   8   5      325.85      312.37     19.53 o 
  -5   8   5        8.84        0.48     19.57 o 
  -4   8   5      221.36      216.65     14.09 o 
  -3   8   5      333.09      314.81     15.50 o 
  -2   8   5      162.77      146.92     12.27 o 
  -1   8   5      489.62      472.46     19.04 o 
   0   8   5      424.04      353.58     19.14 o 
   1   8   5      262.48      245.71     18.24 o 
   2   8   5      461.38      449.69     20.81 o 
   3   8   5      344.57      354.86     19.53 o 
   4   8   5        1.92        0.01     20.24 o 
   5   8   5      114.24      100.83     16.96 o 
   6   8   5      132.55      143.86     19.21 o 
   7   8   5        7.66       10.32     24.37 o 
   8   8   5      183.18      179.27     22.59 o 
   9   8   5        0.11        0.02     28.02 o 
 -14   9   5       35.38        0.02     32.48 o 
 -13   9   5       99.39      104.40     21.40 o 
 -12   9   5      193.98      206.31     23.16 o 
 -11   9   5      304.11      256.12     22.13 o 
 -10   9   5      370.35      352.95     23.53 o 
  -9   9   5       37.14       35.76     23.17 o 
  -8   9   5      257.10      273.64     20.24 o 
  -7   9   5     2427.33     2549.17     45.73 o 
  -6   9   5     3216.03     3399.12     53.41 o 
  -5   9   5     1614.36     1706.74     35.43 o 
  -4   9   5      303.13      287.11     16.32 o 
  -3   9   5       67.67       64.75     10.22 o 
  -2   9   5      107.14      106.05     13.22 o 
  -1   9   5      557.01      550.80     21.62 o 
   0   9   5     1195.40     1120.87     30.33 o 
   1   9   5      677.01      590.14     23.96 o 
   2   9   5      385.60      409.77     21.97 o 
   3   9   5       13.11       25.90     18.79 o 
   4   9   5      389.34      404.03     22.03 o 
   5   9   5      383.25      405.47     24.04 o 
   6   9   5       32.00       47.47     14.79 o 
   7   9   5        0.78        0.02     26.56 o 
   8   9   5        7.70        0.02     25.85 o 
   9   9   5       88.61      104.13     21.08 o 
 -13  10   5       11.81       21.08     16.79 o 
 -12  10   5       28.99       57.09     16.62 o 
 -11  10   5      153.13      140.92     19.67 o 
 -10  10   5      559.10      634.59     31.30 o 
  -9  10   5       39.43       18.08     23.43 o 
  -8  10   5      269.57      260.91     19.97 o 
  -7  10   5       52.43       85.83     24.20 o 
  -6  10   5        1.29        0.01     23.67 o 
  -5  10   5        3.30       25.86     17.98 o 
  -4  10   5       22.09       32.50     17.51 o 
  -3  10   5      102.03      117.78     11.62 o 
  -2  10   5        3.90        3.12     15.42 o 
  -1  10   5       35.15       35.52      9.87 o 
   0  10   5      207.43      189.62     17.07 o 
   1  10   5       80.36       96.37     13.09 o 
   2  10   5      594.18      596.79     25.89 o 
   3  10   5      152.62      145.51     17.02 o 
   4  10   5      112.92      110.73     19.88 o 
   5  10   5        7.18        0.73     24.39 o 
   6  10   5      246.86      220.23     24.73 o 
   7  10   5       38.69       25.62     27.27 o 
   8  10   5       60.42       81.36     17.58 o 
   9  10   5        0.01        0.02     32.50 o 
 -13  11   5        9.73        0.02     30.37 o 
 -12  11   5       64.95       66.36     21.61 o 
 -11  11   5      145.47      123.97     33.28 o 
 -10  11   5        3.61       29.79     25.51 o 
  -9  11   5       29.88       16.10     23.27 o 
  -8  11   5      199.90      206.09     19.30 o 
  -7  11   5      530.76      645.26     27.77 o 
  -6  11   5      519.79      502.73     25.18 o 
  -5  11   5      265.93      265.53     17.48 o 
  -4  11   5        4.43       12.00     16.77 o 
  -3  11   5       27.57        8.43     20.08 o 
  -2  11   5      136.77      116.23     13.07 o 
  -1  11   5       20.77       34.59     18.11 o 
   0  11   5      219.52      199.43     16.11 o 
   1  11   5      479.34      458.16     23.80 o 
   2  11   5       96.31      102.97     14.69 o 
   3  11   5        1.30        0.01     24.17 o 
   4  11   5      235.22      234.24     21.45 o 
   5  11   5       25.52       18.43     25.52 o 
   6  11   5        5.79        4.96     26.82 o 
   7  11   5        1.84        1.78     25.79 o 
   8  11   5        1.26        0.02     27.00 o 
 -12  12   5      268.58      294.77     28.31 o 
 -11  12   5       15.08        0.02     28.94 o 
 -10  12   5      101.75       98.10     18.81 o 
  -9  12   5        0.76       23.88     21.94 o 
  -8  12   5      109.68      116.50     17.82 o 
  -7  12   5      104.21       99.18     17.36 o 
  -6  12   5      269.73      319.47     19.90 o 
  -5  12   5      458.70      468.67     24.37 o 
  -4  12   5      320.42      352.07     20.71 o 
  -3  12   5      354.71      359.22     22.15 o 
  -2  12   5      508.38      542.29     25.52 o 
  -1  12   5       21.28        0.01     23.66 o 
   0  12   5        5.88        0.01     22.90 o 
   1  12   5      387.02      331.55     24.56 o 
   2  12   5       23.56       45.43     12.99 o 
   3  12   5      332.24      281.75     23.78 o 
   4  12   5      287.54      321.23     24.62 o 
   5  12   5       22.36       31.47     28.06 o 
   6  12   5      243.14      242.59     24.31 o 
   7  12   5       65.42       79.78     16.33 o 
   8  12   5        2.73        7.97     27.97 o 
 -12  13   5       68.12       88.85     35.46 o 
 -11  13   5      107.76      182.21     21.23 o 
 -10  13   5       36.22       19.01     29.46 o 
  -9  13   5      105.03       59.87     20.10 o 
  -8  13   5       15.08        2.30     25.60 o 
  -7  13   5      162.01      203.43     18.94 o 
  -6  13   5      198.94      216.25     18.42 o 
  -5  13   5       84.67       83.97     16.19 o 
  -4  13   5      418.67      394.80     25.38 o 
  -3  13   5     2066.26     2074.27     46.59 o 
  -2  13   5       12.15       34.28     21.19 o 
  -1  13   5        5.44       35.27     18.86 o 
   0  13   5      719.26      610.90     30.24 o 
   1  13   5      410.48      403.23     26.58 o 
   2  13   5       25.60       24.50     24.37 o 
   3  13   5      227.63      235.70     21.62 o 
   4  13   5      112.51       62.35     32.06 o 
   5  13   5      111.22      147.62     18.89 o 
   6  13   5      129.54      135.39     22.67 o 
   7  13   5       12.27        0.02     31.11 o 
 -11  14   5        3.30        0.02     32.61 o 
 -10  14   5       16.54        0.02     29.41 o 
  -9  14   5       47.80       30.85     30.51 o 
  -8  14   5       52.50       62.87     15.89 o 
  -7  14   5       95.81       78.27     28.58 o 
  -6  14   5        0.00       15.62     20.66 o 
  -5  14   5      108.83       79.99     29.19 o 
  -4  14   5      308.45      313.93     23.35 o 
  -3  14   5        0.75        0.01     30.76 o 
  -2  14   5       35.86       18.05     28.91 o 
  -1  14   5      215.43      169.44     20.54 o 
   0  14   5       46.44       55.29     17.52 o 
   1  14   5      395.49      391.47     26.79 o 
   2  14   5       12.86        0.02     26.53 o 
   3  14   5       88.77       70.61     28.45 o 
   4  14   5      104.28      102.21     33.37 o 
   5  14   5        6.28        0.02     27.17 o 
   6  14   5       57.53       68.37     33.46 o 
   7  14   5       11.34        0.02     30.83 o 
 -10  15   5       84.60        0.02     36.78 o 
  -9  15   5      178.19      127.63     24.03 o 
  -8  15   5      188.93      212.27     21.47 o 
  -7  15   5       37.38       21.42     26.64 o 
  -6  15   5        6.08        4.75     24.26 o 
  -5  15   5        6.90        0.02     22.68 o 
  -4  15   5      639.06      671.64     31.41 o 
  -3  15   5     1752.85     1793.49     48.03 o 
  -2  15   5      903.56      951.21     38.83 o 
  -1  15   5       92.06      115.07     16.09 o 
   0  15   5      176.72      164.11     20.42 o 
   1  15   5      405.39      444.23     26.32 o 
   2  15   5      140.35      102.84     31.67 o 
   3  15   5      119.50       45.97     36.05 o 
   4  15   5       77.64       70.21     18.36 o 
   5  15   5      180.83      200.09     22.47 o 
   6  15   5      101.71       89.74     34.97 o 
 -10  16   5        2.26        0.03     28.27 o 
  -9  16   5        0.74        0.02     28.23 o 
  -8  16   5        1.81       12.77     25.70 o 
  -7  16   5        0.20        0.02     28.87 o 
  -6  16   5        7.25       36.27     12.89 o 
  -5  16   5       10.41       16.94     14.84 o 
  -4  16   5       30.16        0.02     30.25 o 
  -3  16   5       42.17        0.01     37.10 o 
  -2  16   5        1.33        5.58     28.34 o 
  -1  16   5       64.57       67.77     16.12 o 
   0  16   5        3.60        0.02     27.09 o 
   1  16   5        0.11        0.02     28.81 o 
   2  16   5        0.49        0.02     27.95 o 
   3  16   5       12.34        0.02     28.85 o 
   4  16   5        1.50       17.94     27.18 o 
   5  16   5       41.99        0.02     32.30 o 
  -8  17   5      101.33      115.77     19.96 o 
  -7  17   5       19.00       58.82     16.61 o 
  -6  17   5       15.02        4.50     26.61 o 
  -5  17   5        8.24        0.02     29.98 o 
  -4  17   5      112.86      121.35     21.34 o 
  -3  17   5      592.99      688.38     34.98 o 
  -2  17   5      130.40       93.63     34.48 o 
  -1  17   5        2.54        0.02     26.87 o 
   0  17   5       86.29       38.52     33.03 o 
   1  17   5      105.87       99.16     18.31 o 
   2  17   5      107.47       85.83     35.77 o 
   3  17   5       50.85       15.31     33.37 o 
   4  17   5       30.41       16.97     29.23 o 
  -7  18   5        0.15       26.64     24.10 o 
  -6  18   5        4.91        0.03     25.42 o 
  -5  18   5        0.18        0.02     26.28 o 
  -4  18   5       25.12       14.70     30.42 o 
  -3  18   5       52.73       45.53     30.61 o 
  -2  18   5        0.30        0.02     28.10 o 
  -1  18   5       13.10        0.92     27.00 o 
   0  18   5       12.65       21.47     24.92 o 
   1  18   5       42.72        0.02     37.48 o 
   2  18   5        0.23       48.04     26.11 o 
   3  18   5       11.71       36.52     26.18 o 
  -5  19   5        4.49        0.03     29.16 o 
  -4  19   5       51.04       97.77     16.82 o 
  -3  19   5       52.92       29.13     33.21 o 
  -2  19   5        7.69        0.02     30.28 o 
  -1  19   5        4.93        0.98     26.71 o 
   0  19   5       28.76       11.93     32.40 o 
   1  19   5      137.65      122.69     41.94 o 
 -15   0   6      928.83      881.12     42.71 o 
 -14   0   6      754.39      817.21     37.64 o 
 -13   0   6      290.71      283.65     25.11 o 
 -12   0   6      275.52      229.87     18.73 o 
 -11   0   6       75.41       41.98     23.32 o 
 -10   0   6     1192.25     1137.07     32.65 o 
  -9   0   6     4303.62     4093.87     56.97 o 
  -8   0   6      634.54      585.75     23.42 o 
  -7   0   6      223.87      227.27     14.74 o 
  -6   0   6     9970.00     9928.34     78.56 o 
  -5   0   6     4253.23     4172.06     49.41 o 
  -4   0   6     1133.31      924.71     22.95 o 
  -3   0   6     5625.63     6065.00     57.33 o 
  -2   0   6      645.27      672.98     23.91 o 
  -1   0   6       60.70       62.82      8.82 o 
   0   0   6      872.62      846.45     23.32 o 
   1   0   6     1146.69     1100.92     28.75 o 
   2   0   6     5488.67     5857.12     64.34 o 
   3   0   6     3241.47     3310.43     51.22 o 
   4   0   6        3.65        0.01     23.02 o 
   5   0   6       31.02       22.74     21.65 o 
   6   0   6      321.05      301.70     21.93 o 
   7   0   6      734.55      756.92     34.98 o 
   8   0   6      146.64      132.40     21.11 o 
   9   0   6       10.40        0.03     24.66 o 
  10   0   6       14.79       13.10     29.40 o 
 -15   1   6       67.59       55.36     36.19 o 
 -14   1   6        0.14        4.35     34.47 o 
 -13   1   6       15.59        0.02     28.94 o 
 -12   1   6       29.15       52.91     13.25 o 
 -11   1   6       71.83       59.19     22.49 o 
 -10   1   6      185.29      192.98     18.33 o 
  -9   1   6       67.00       83.14     14.24 o 
  -8   1   6       87.65       84.51     14.35 o 
  -7   1   6      627.14      625.26     22.89 o 
  -6   1   6      217.03      231.81     15.36 o 
  -5   1   6     3035.63     3251.48     41.84 o 
  -4   1   6       29.93       19.88     16.59 o 
  -3   1   6        4.90        0.01     17.89 o 
  -2   1   6        2.66       27.60     14.85 o 
  -1   1   6       59.14       67.71      9.38 o 
   0   1   6        2.88        1.24     15.22 o 
   1   1   6        1.08        0.01     18.21 o 
   2   1   6      227.38      225.12     17.38 o 
   3   1   6        5.40       22.07     23.28 o 
   4   1   6      282.51      286.53     19.29 o 
   5   1   6        9.57       12.68     19.83 o 
   6   1   6       29.15        0.01     27.70 o 
   7   1   6       58.87       25.26     32.50 o 
   8   1   6       95.31      136.14     17.90 o 
   9   1   6       76.92       57.13     30.31 o 
  10   1   6        0.90        0.02     35.34 o 
 -15   2   6      194.96      198.05     24.79 o 
 -14   2   6      603.04      582.67     33.30 o 
 -13   2   6      250.78      233.73     22.17 o 
 -12   2   6       12.13        0.02     25.77 o 
 -11   2   6       10.24       19.88     20.21 o 
 -10   2   6      824.95      833.81     29.09 o 
  -9   2   6     2831.23     2777.09     49.18 o 
  -8   2   6      300.07      267.90     16.88 o 
  -7   2   6       89.16       34.76     21.01 o 
  -6   2   6     2824.79     2823.98     44.48 o 
  -5   2   6     3193.87     3157.93     41.50 o 
  -4   2   6      158.14      128.78     12.37 o 
  -3   2   6      940.17     1002.71     23.10 o 
  -2   2   6      591.67      550.64     18.38 o 
  -1   2   6      115.11      103.49     11.42 o 
   0   2   6      512.49      547.23     19.56 o 
   1   2   6      517.85      535.35     19.92 o 
   2   2   6     2759.10     2816.91     45.57 o 
   3   2   6     3011.25     3124.85     51.06 o 
   4   2   6        1.34        0.01     22.64 o 
   5   2   6        7.14        0.01     22.79 o 
   6   2   6      921.49      922.17     32.97 o 
   7   2   6      934.17      941.38     36.81 o 
   8   2   6       62.40       69.47     17.91 o 
   9   2   6        3.59        0.02     30.40 o 
  10   2   6       96.52       56.76     35.06 o 
 -15   3   6       89.69       72.16     17.58 o 
 -14   3   6        3.25        0.02     30.42 o 
 -13   3   6       17.56       13.72     22.80 o 
 -12   3   6      135.46      108.41     16.42 o 
 -11   3   6      224.34      260.29     20.30 o 
 -10   3   6       34.15       48.09     14.05 o 
  -9   3   6        8.83        7.84     21.77 o 
  -8   3   6      525.14      513.34     21.55 o 
  -7   3   6      849.85      888.89     26.18 o 
  -6   3   6        0.01        0.01     19.31 o 
  -5   3   6     6497.85     6956.34     66.06 o 
  -4   3   6     1250.41     1256.82     27.08 o 
  -3   3   6        4.67        5.04      8.58 o 
  -2   3   6      316.29      307.04     15.02 o 
  -1   3   6       67.44       62.97     11.38 o 
   0   3   6        6.76        0.01     17.73 o 
   1   3   6        2.82        8.75     16.65 o 
   2   3   6      426.54      409.30     18.87 o 
   3   3   6      119.53      108.21     16.40 o 
   4   3   6      406.80      384.63     21.70 o 
   5   3   6      221.53      230.56     19.60 o 
   6   3   6        5.06        7.81     27.34 o 
   7   3   6       24.64        0.01     31.77 o 
   8   3   6      117.53      140.16     20.34 o 
   9   3   6      121.89      106.89     19.38 o 
 -15   4   6        2.40        0.03     28.27 o 
 -14   4   6       85.23       95.71     17.48 o 
 -13   4   6       39.08       36.04     25.94 o 
 -12   4   6       33.36       27.69     23.98 o 
 -11   4   6      272.45      278.88     19.15 o 
 -10   4   6      366.68      409.38     21.76 o 
  -9   4   6     1766.19     1933.17     39.00 o 
  -8   4   6        6.75        0.01     21.51 o 
  -7   4   6      213.28      194.20     16.41 o 
  -6   4   6      156.37      162.89     13.83 o 
  -5   4   6      216.57      204.42     14.65 o 
  -4   4   6       10.80        0.01     17.35 o 
  -3   4   6      296.58      282.75     14.19 o 
  -2   4   6     4481.10     4935.32     50.74 o 
  -1   4   6     1191.27     1198.49     26.43 o 
   0   4   6      967.38     1070.32     26.10 o 
   1   4   6        4.33       24.68     15.09 o 
   2   4   6      205.95      190.12     14.79 o 
   3   4   6     1202.75     1227.16     32.95 o 
   4   4   6       40.30       33.22     21.40 o 
   5   4   6       53.35        0.01     27.52 o 
   6   4   6     1237.56     1278.93     38.94 o 
   7   4   6      548.52      540.75     30.49 o 
   8   4   6       18.53       32.90     24.77 o 
   9   4   6        1.20        0.02     28.40 o 
 -15   5   6       27.65       20.85     29.64 o 
 -14   5   6      119.36       50.07     32.25 o 
 -13   5   6        5.56       45.56     11.95 o 
 -12   5   6        0.11       12.99     22.35 o 
 -11   5   6        6.33       12.58     24.09 o 
 -10   5   6        5.61        0.01     23.86 o 
  -9   5   6      115.11      102.12     17.18 o 
  -8   5   6       75.00      102.00     13.45 o 
  -7   5   6     1968.05     2005.97     38.32 o 
  -6   5   6      263.16      314.63     17.07 o 
  -5   5   6      806.66      875.38     24.67 o 
  -4   5   6        5.42        9.98     14.01 o 
  -3   5   6      583.91      602.15     20.29 o 
  -2   5   6      763.48      736.62     21.90 o 
  -1   5   6       24.27       21.17     18.17 o 
   0   5   6      407.90      430.83     18.02 o 
   1   5   6      199.29      235.27     17.69 o 
   2   5   6      675.45      743.29     25.26 o 
   3   5   6      164.46      179.82     15.94 o 
   4   5   6       64.13       67.00     13.25 o 
   5   5   6       13.29        3.38     23.76 o 
   6   5   6       36.29        0.01     30.73 o 
   7   5   6        2.85       37.70     15.89 o 
   8   5   6        1.07        0.02     29.46 o 
   9   5   6        2.91        2.88     25.30 o 
 -14   6   6       20.16        0.02     28.25 o 
 -13   6   6      169.28      166.54     20.92 o 
 -12   6   6      145.09      159.42     19.35 o 
 -11   6   6      387.98      403.00     23.95 o 
 -10   6   6     1088.97     1054.24     33.30 o 
  -9   6   6      117.70      115.84     16.42 o 
  -8   6   6        1.60        3.94     19.34 o 
  -7   6   6     1142.23     1091.99     29.98 o 
  -6   6   6       57.36        0.01     21.92 o 
  -5   6   6       25.34       18.38     18.31 o 
  -4   6   6      193.97      173.37     14.91 o 
  -3   6   6      367.58      336.66     16.14 o 
  -2   6   6     2010.94     1882.99     33.55 o 
  -1   6   6     3653.72     3949.83     50.67 o 
   0   6   6      547.93      546.45     21.34 o 
   1   6   6       36.21       40.98     11.26 o 
   2   6   6        9.67       17.02     18.54 o 
   3   6   6      147.13      153.65     17.50 o 
   4   6   6      460.35      447.52     24.85 o 
   5   6   6      192.66      184.36     18.14 o 
   6   6   6      467.34      532.05     28.68 o 
   7   6   6      114.42       37.13     33.36 o 
   8   6   6        2.46        0.02     25.80 o 
   9   6   6       51.42       27.43     32.61 o 
 -14   7   6      115.65      106.36     33.60 o 
 -13   7   6       49.71       73.46     16.89 o 
 -12   7   6       46.13       46.61     27.11 o 
 -11   7   6      273.31      262.34     24.70 o 
 -10   7   6      130.49      139.06     16.64 o 
  -9   7   6      360.07      357.23     21.18 o 
  -8   7   6      345.70      373.40     21.83 o 
  -7   7   6      910.78      934.28     28.81 o 
  -6   7   6       13.51       18.70     19.34 o 
  -5   7   6        2.98        0.01     19.52 o 
  -4   7   6       79.92        0.01     25.23 o 
  -3   7   6     1769.02     1904.14     36.06 o 
  -2   7   6      607.60      619.39     21.47 o 
  -1   7   6      200.65      203.73     16.11 o 
   0   7   6     1577.94     1660.28     35.26 o 
   1   7   6        0.12        7.01     17.06 o 
   2   7   6      219.56      217.81     16.12 o 
   3   7   6       19.25        9.23     21.16 o 
   4   7   6       40.98       28.52     25.80 o 
   5   7   6       89.05       88.18     15.82 o 
   6   7   6        0.31        0.02     25.91 o 
   7   7   6        3.17        0.02     24.78 o 
   8   7   6       64.10        0.02     34.57 o 
   9   7   6       10.03        0.02     33.01 o 
 -14   8   6       35.56       37.97     30.78 o 
 -13   8   6      205.03      217.42     22.73 o 
 -12   8   6      347.27      328.12     26.11 o 
 -11   8   6      176.39      144.86     21.36 o 
 -10   8   6       96.86       66.60     26.36 o 
  -9   8   6      102.13      123.00     16.21 o 
  -8   8   6      304.14      333.03     21.77 o 
  -7   8   6      964.16      960.23     31.89 o 
  -6   8   6      690.40      721.10     27.20 o 
  -5   8   6      348.90      368.35     18.73 o 
  -4   8   6      146.57      148.43     13.70 o 
  -3   8   6       10.24       15.65     17.72 o 
  -2   8   6      579.48      652.85     22.57 o 
  -1   8   6      955.53      983.04     27.47 o 
   0   8   6      152.54      158.41     15.76 o 
   1   8   6      382.80      369.03     20.18 o 
   2   8   6        7.57       27.03     17.56 o 
   3   8   6      263.68      271.27     21.19 o 
   4   8   6     1080.86     1030.70     36.28 o 
   5   8   6      193.65      172.20     18.90 o 
   6   8   6       37.74       24.15     28.91 o 
   7   8   6        8.27        0.02     26.14 o 
   8   8   6        2.24        0.02     29.30 o 
 -14   9   6        0.03        0.02     31.13 o 
 -13   9   6       95.10       49.08     33.94 o 
 -12   9   6       29.74       21.42     31.42 o 
 -11   9   6      264.36      277.25     22.19 o 
 -10   9   6       14.69        0.02     25.77 o 
  -9   9   6      802.20      881.51     32.59 o 
  -8   9   6      528.81      593.22     27.20 o 
  -7   9   6      115.51       40.12     30.38 o 
  -6   9   6      107.62      102.29     15.11 o 
  -5   9   6      101.52      100.09     12.89 o 
  -4   9   6       56.61       33.67     19.97 o 
  -3   9   6      393.50      389.05     19.98 o 
  -2   9   6       11.74       10.79     18.38 o 
  -1   9   6      297.41      284.55     17.49 o 
   0   9   6      231.37      231.46     16.58 o 
   1   9   6      291.67      292.28     20.91 o 
   2   9   6        2.12       23.36     17.03 o 
   3   9   6        8.40       26.20     23.65 o 
   4   9   6       26.38       38.11     26.94 o 
   5   9   6       42.13       84.07     16.20 o 
   6   9   6      113.46      108.81     18.56 o 
   7   9   6        3.01        0.02     25.99 o 
   8   9   6       84.81       89.26     20.59 o 
 -13  10   6       37.39       61.24     33.61 o 
 -12  10   6      198.84      247.58     23.87 o 
 -11  10   6        4.82       26.42     23.53 o 
 -10  10   6       89.92      108.88     16.99 o 
  -9  10   6       76.12       54.73     28.04 o 
  -8  10   6        1.25        0.01     27.32 o 
  -7  10   6      806.30      861.44     33.29 o 
  -6  10   6     1647.11     1695.59     40.45 o 
  -5  10   6        2.11        0.01     23.45 o 
  -4  10   6       20.67       28.91     19.18 o 
  -3  10   6       61.34       83.85     12.39 o 
  -2  10   6       12.79        0.01     20.19 o 
  -1  10   6       53.54       37.95     10.80 o 
   0  10   6      475.54      439.09     24.67 o 
   1  10   6      520.20      556.82     24.88 o 
   2  10   6       83.16      106.12     15.52 o 
   3  10   6      497.68      509.69     25.87 o 
   4  10   6      386.01      451.55     28.25 o 
   5  10   6      187.64      209.31     20.33 o 
   6  10   6        2.28       22.50     25.02 o 
   7  10   6       40.90       54.17     16.01 o 
   8  10   6       14.20        0.02     30.08 o 
 -13  11   6      240.47      236.61     27.05 o 
 -12  11   6       89.41      128.92     22.80 o 
 -11  11   6        1.89       20.07     13.54 o 
 -10  11   6       49.26       54.26     16.12 o 
  -9  11   6       28.46        0.02     27.26 o 
  -8  11   6      532.85      568.75     28.38 o 
  -7  11   6        3.07        9.50     22.44 o 
  -6  11   6      770.87      788.06     34.46 o 
  -5  11   6      442.29      438.97     22.82 o 
  -4  11   6      101.09      114.40     13.62 o 
  -3  11   6      101.58      100.20     13.99 o 
  -2  11   6        9.54        4.90     19.91 o 
  -1  11   6       29.88        9.34     21.14 o 
   0  11   6      697.99      545.06     28.30 o 
   1  11   6      507.88      515.89     28.34 o 
   2  11   6        2.00        0.01     24.33 o 
   3  11   6      127.63      134.94     30.67 o 
   4  11   6      117.89       92.17     31.68 o 
   5  11   6       35.21       36.99     30.01 o 
   6  11   6       92.80      149.18     19.55 o 
   7  11   6       10.54        0.02     27.78 o 
 -12  12   6      140.57      161.93     23.65 o 
 -11  12   6       76.97       26.05     34.43 o 
 -10  12   6       13.61        0.02     28.13 o 
  -9  12   6       87.66       86.35     17.12 o 
  -8  12   6       62.81       73.19     15.54 o 
  -7  12   6       88.83      120.31     16.74 o 
  -6  12   6      609.25      604.25     28.09 o 
  -5  12   6      212.42      191.43     18.97 o 
  -4  12   6       72.09       96.99     15.46 o 
  -3  12   6      300.64      313.62     24.17 o 
  -2  12   6      272.95      271.11     20.61 o 
  -1  12   6       52.78       47.74     12.37 o 
   0  12   6      342.58      291.10     26.40 o 
   1  12   6      501.78      488.87     26.75 o 
   2  12   6       46.22       65.28     24.69 o 
   3  12   6       50.72       68.43     15.18 o 
   4  12   6       92.21      100.31     19.82 o 
   5  12   6       69.34      115.36     18.87 o 
   6  12   6        3.74        0.02     31.67 o 
   7  12   6        0.39        0.03     27.43 o 
 -12  13   6       46.05        0.02     40.32 o 
 -11  13   6        6.96        0.02     33.69 o 
 -10  13   6       69.97       96.23     18.11 o 
  -9  13   6        8.56        0.02     28.55 o 
  -8  13   6        0.12        3.97     25.08 o 
  -7  13   6       89.78       52.48     28.96 o 
  -6  13   6      134.53      137.10     18.43 o 
  -5  13   6       45.85        0.01     27.85 o 
  -4  13   6       25.26        0.70     27.92 o 
  -3  13   6       16.05       32.97     16.75 o 
  -2  13   6       20.16       39.01     22.53 o 
  -1  13   6       26.15       42.37     21.88 o 
   0  13   6      832.10      804.47     34.18 o 
   1  13   6      310.12      280.90     37.22 o 
   2  13   6       23.03       27.47     23.21 o 
   3  13   6      125.76      125.48     18.37 o 
   4  13   6      101.45      116.19     18.94 o 
   5  13   6       15.49       13.81     27.39 o 
   6  13   6       44.91       69.56     28.58 o 
 -11  14   6      200.94      153.36     42.81 o 
 -10  14   6      163.86      171.81     25.01 o 
  -9  14   6      345.46      364.49     29.25 o 
  -8  14   6      286.07      255.97     25.14 o 
  -7  14   6       21.03        0.81     27.59 o 
  -6  14   6       16.09        0.02     24.80 o 
  -5  14   6      131.03      138.81     21.47 o 
  -4  14   6      352.70      395.99     25.78 o 
  -3  14   6     1304.41     1377.64     42.91 o 
  -2  14   6      158.15      178.28     19.30 o 
  -1  14   6        9.63        0.02     26.24 o 
   0  14   6      499.12      486.62     29.25 o 
   1  14   6      132.97      156.05     20.17 o 
   2  14   6       57.88       66.42     25.99 o 
   3  14   6        0.51       36.47     22.51 o 
   4  14   6       20.70       11.88     29.79 o 
   5  14   6       80.29      113.68     21.34 o 
 -10  15   6        0.09        0.02     31.36 o 
  -9  15   6       21.88        0.02     34.31 o 
  -8  15   6       16.38        0.02     28.73 o 
  -7  15   6        0.75        0.02     27.17 o 
  -6  15   6        1.17        5.79     23.65 o 
  -5  15   6        4.38        0.02     26.27 o 
  -4  15   6        0.99        0.01     31.56 o 
  -3  15   6        5.33        0.01     34.06 o 
  -2  15   6       58.94       57.80     26.88 o 
  -1  15   6        4.42        0.02     25.69 o 
   0  15   6       58.33       15.66     31.80 o 
   1  15   6       13.11       38.41     15.64 o 
   2  15   6        0.10        0.02     26.35 o 
   3  15   6       18.80        0.02     27.46 o 
   4  15   6        0.38        0.02     28.54 o 
   5  15   6        9.08        0.02     32.44 o 
  -9  16   6      200.03      212.88     24.29 o 
  -8  16   6      156.02      208.26     22.67 o 
  -7  16   6       83.60       85.03     17.08 o 
  -6  16   6        3.57        0.02     26.08 o 
  -5  16   6        4.23        0.02     26.97 o 
  -4  16   6      632.64      671.85     34.65 o 
  -3  16   6      804.22      886.54     37.00 o 
  -2  16   6       22.68        0.02     30.08 o 
  -1  16   6       75.06       68.22     29.04 o 
   0  16   6      132.30       48.19     35.22 o 
   1  16   6      168.16      174.82     23.85 o 
   2  16   6       55.73       89.45     19.59 o 
   3  16   6        1.54       43.56     24.00 o 
   4  16   6        7.06       41.51     25.62 o 
  -8  17   6       19.22       51.61     28.11 o 
  -7  17   6       16.58        3.84     29.79 o 
  -6  17   6       13.87       38.25     23.06 o 
  -5  17   6        0.59       16.44     27.69 o 
  -4  17   6       65.67       76.62     33.06 o 
  -3  17   6       26.88       28.68     29.89 o 
  -2  17   6        3.46       39.52     23.32 o 
  -1  17   6        0.39        0.02     27.51 o 
   0  17   6       79.55       69.83     35.15 o 
   1  17   6        3.91        0.02     33.02 o 
   2  17   6        0.06        0.02     32.42 o 
  -6  18   6        5.63        0.03     25.31 o 
  -5  18   6       42.47       62.33     17.61 o 
  -4  18   6      293.29      302.86     29.00 o 
  -3  18   6      103.70       63.89     38.10 o 
  -2  18   6        9.92       21.03     25.50 o 
  -1  18   6        2.72        0.97     25.89 o 
   0  18   6       34.02       26.70     32.45 o 
   1  18   6      156.50      117.37     41.79 o 
 -15   1   7      487.69      400.43     35.12 o 
 -14   1   7      548.38      514.07     34.49 o 
 -13   1   7      185.74      234.58     22.16 o 
 -12   1   7       14.82       17.95     25.18 o 
 -11   1   7       54.35       42.56     26.87 o 
 -10   1   7      689.18      721.61     26.49 o 
  -9   1   7     1052.94      971.07     29.19 o 
  -8   1   7      718.46      704.34     24.73 o 
  -7   1   7       58.64       66.29     22.41 o 
  -6   1   7     4236.11     4076.32     53.34 o 
  -5   1   7     2843.03     2650.65     42.18 o 
  -4   1   7     1245.50     1286.83     29.28 o 
  -3   1   7      890.12     1019.55     25.26 o 
  -2   1   7       11.60        0.01     20.06 o 
  -1   1   7      559.81      533.52     21.28 o 
   0   1   7     1224.27     1163.21     29.82 o 
   1   1   7     1227.49     1243.73     31.77 o 
   2   1   7     2805.82     2873.94     48.99 o 
   3   1   7     3036.14     3011.13     53.80 o 
   4   1   7       94.81      100.58     16.85 o 
   5   1   7       20.31        9.36     26.59 o 
   6   1   7     1199.42     1139.76     40.69 o 
   7   1   7      158.11      191.89     21.31 o 
   8   1   7       17.75        0.02     27.91 o 
   9   1   7       10.84       16.26     29.73 o 
 -15   2   7        0.07       25.30     30.54 o 
 -14   2   7       54.05       60.89     17.53 o 
 -13   2   7      270.48      260.50     23.29 o 
 -12   2   7      368.42      381.55     24.88 o 
 -11   2   7      387.07      358.51     23.97 o 
 -10   2   7       86.09      102.13     17.31 o 
  -9   2   7        1.98       32.95     19.57 o 
  -8   2   7      307.21      291.75     17.36 o 
  -7   2   7      881.40      866.43     26.59 o 
  -6   2   7      892.48      861.33     26.27 o 
  -5   2   7      325.89      268.64     16.76 o 
  -4   2   7       71.57       49.07     11.41 o 
  -3   2   7        0.09        0.01     17.45 o 
  -2   2   7       61.59       70.27     11.25 o 
  -1   2   7      204.97      211.79     16.56 o 
   0   2   7       71.66       61.54     22.11 o 
   1   2   7      760.79      740.19     24.98 o 
   2   2   7        2.04        0.01     25.47 o 
   3   2   7      113.49       81.22     30.77 o 
   4   2   7      417.05      420.26     23.88 o 
   5   2   7      389.87      425.40     25.88 o 
   6   2   7      159.60      100.35     36.27 o 
   7   2   7       55.23       69.96     16.75 o 
   8   2   7        1.23        5.63     26.30 o 
 -15   3   7      192.75      120.27     27.89 o 
 -14   3   7      242.25      243.08     23.88 o 
 -13   3   7       19.26       30.65     25.76 o 
 -12   3   7        6.59        0.02     25.63 o 
 -11   3   7      150.80      163.50     19.40 o 
 -10   3   7     2390.86     2311.70     49.33 o 
  -9   3   7      318.66      267.66     20.46 o 
  -8   3   7       17.22        0.01     22.06 o 
  -7   3   7      415.92      392.82     20.42 o 
  -6   3   7      736.44      729.00     24.47 o 
  -5   3   7      879.51      879.01     27.64 o 
  -4   3   7      461.19      513.97     20.38 o 
  -3   3   7     1251.42     1370.62     29.12 o 
  -2   3   7     1309.99     1362.30     31.90 o 
  -1   3   7      656.84      658.02     24.85 o 
   0   3   7      913.29      954.86     27.57 o 
   1   3   7      206.65      196.90     16.73 o 
   2   3   7      833.98      877.85     28.82 o 
   3   3   7       90.74      125.89     15.70 o 
   4   3   7        1.51        0.01     26.27 o 
   5   3   7       23.74       48.47     25.18 o 
   6   3   7      196.92      206.66     23.53 o 
   7   3   7      218.72      256.00     23.08 o 
   8   3   7        7.01       32.18     27.00 o 
 -15   4   7       34.78       58.53     30.24 o 
 -14   4   7       70.85       58.43     30.06 o 
 -13   4   7       17.33        0.02     29.44 o 
 -12   4   7      576.37      575.34     27.31 o 
 -11   4   7      205.26      205.44     21.94 o 
 -10   4   7      360.22      405.35     23.40 o 
  -9   4   7      165.74      151.19     17.08 o 
  -8   4   7      152.11      121.93     14.62 o 
  -7   4   7     1681.16     1642.94     36.99 o 
  -6   4   7      586.18      592.18     23.01 o 
  -5   4   7     1521.20     1656.57     35.40 o 
  -4   4   7        5.79        2.39     16.17 o 
  -3   4   7      216.34      206.06     15.07 o 
  -2   4   7        7.59       28.90     20.09 o 
  -1   4   7      356.82      412.88     20.25 o 
   0   4   7     1040.86     1071.32     30.09 o 
   1   4   7      435.41      458.10     21.45 o 
   2   4   7      409.94      397.08     21.53 o 
   3   4   7      253.61      226.25     18.69 o 
   4   4   7      382.89      376.60     22.20 o 
   5   4   7      241.38      252.26     20.98 o 
   6   4   7      135.92      125.90     19.95 o 
   7   4   7        0.10        0.02     30.48 o 
   8   4   7        2.46        0.02     32.30 o 
 -15   5   7        6.37        4.02     27.08 o 
 -14   5   7      112.77      164.09     20.38 o 
 -13   5   7        2.74        0.02     26.90 o 
 -12   5   7       64.47       85.70     16.85 o 
 -11   5   7      365.35      392.18     26.48 o 
 -10   5   7      875.55      910.17     32.81 o 
  -9   5   7      567.54      538.97     25.55 o 
  -8   5   7      899.94      892.43     31.20 o 
  -7   5   7        2.64       18.73     18.88 o 
  -6   5   7      525.77      505.90     21.65 o 
  -5   5   7      103.08      100.59     14.13 o 
  -4   5   7       56.27       57.16     11.83 o 
  -3   5   7     1042.38     1066.01     28.08 o 
  -2   5   7     5753.78     6002.74     64.33 o 
  -1   5   7     1071.95     1150.57     29.72 o 
   0   5   7      222.14      196.12     19.46 o 
   1   5   7      266.85      265.24     21.05 o 
   2   5   7       40.64       45.03     24.14 o 
   3   5   7        2.45       37.79     11.90 o 
   4   5   7      403.80      372.89     23.07 o 
   5   5   7       13.12       48.43     13.14 o 
   6   5   7      169.61      170.86     22.20 o 
   7   5   7      352.89      331.44     29.47 o 
   8   5   7        4.56       20.43     29.04 o 
 -14   6   7       13.26        7.57     28.95 o 
 -13   6   7       26.14        0.02     27.70 o 
 -12   6   7       14.50        0.02     26.55 o 
 -11   6   7       51.47       21.64     27.70 o 
 -10   6   7       10.60        0.01     25.51 o 
  -9   6   7      137.94      116.71     18.10 o 
  -8   6   7       15.80       19.96     22.97 o 
  -7   6   7        2.90        0.01     21.43 o 
  -6   6   7       37.89       43.06     21.87 o 
  -5   6   7      876.31      925.51     27.75 o 
  -4   6   7       78.71       52.70     11.16 o 
  -3   6   7     2287.24     2334.92     41.28 o 
  -2   6   7      321.28      306.44     19.94 o 
  -1   6   7     1164.31     1164.59     30.30 o 
   0   6   7      690.54      699.59     26.49 o 
   1   6   7      134.06      151.85     15.01 o 
   2   6   7       67.01       68.24     11.89 o 
   3   6   7       48.86       61.32     14.18 o 
   4   6   7        1.64       20.97     24.41 o 
   5   6   7       50.22       71.96     17.55 o 
   6   6   7       57.75       45.59     28.80 o 
   7   6   7       25.98        0.02     33.17 o 
   8   6   7        1.48        8.92     27.82 o 
 -14   7   7        4.69       20.30     26.83 o 
 -13   7   7        9.20       20.55     26.71 o 
 -12   7   7       87.91       85.25     17.42 o 
 -11   7   7       35.66       48.37     25.62 o 
 -10   7   7       56.79       69.53     14.87 o 
  -9   7   7      429.99      459.42     24.26 o 
  -8   7   7      117.85      166.54     16.26 o 
  -7   7   7      285.86      291.45     19.89 o 
  -6   7   7     1272.95     1353.50     35.30 o 
  -5   7   7       82.48       33.05     21.97 o 
  -4   7   7        3.19       21.08     19.26 o 
  -3   7   7      976.07     1002.63     30.43 o 
  -2   7   7     2954.13     3156.33     50.97 o 
  -1   7   7      783.31      828.03     26.94 o 
   0   7   7      134.38      100.86     15.59 o 
   1   7   7      245.49      219.58     17.92 o 
   2   7   7        9.35        0.01     22.49 o 
   3   7   7      505.73      552.67     27.56 o 
   4   7   7      537.29      550.21     30.10 o 
   5   7   7       87.53       32.91     30.25 o 
   6   7   7       89.27       54.57     31.51 o 
   7   7   7       35.63        7.48     32.12 o 
   8   7   7       84.95        0.02     37.35 o 
 -14   8   7        8.15        0.02     29.94 o 
 -13   8   7       31.26       52.33     27.94 o 
 -12   8   7       74.07       44.31     30.86 o 
 -11   8   7      131.12      150.34     18.00 o 
 -10   8   7        0.01       11.40     12.69 o 
  -9   8   7       85.84      130.82     16.67 o 
  -8   8   7      630.81      627.42     27.54 o 
  -7   8   7      100.59       55.29     30.24 o 
  -6   8   7      142.94      170.81     16.70 o 
  -5   8   7      238.73      285.68     18.74 o 
  -4   8   7      235.71      239.11     18.59 o 
  -3   8   7     1384.79     1437.50     34.37 o 
  -2   8   7      321.64      320.79     21.44 o 
  -1   8   7      641.07      605.08     25.17 o 
   0   8   7      129.34      139.13     16.03 o 
   1   8   7        2.02        0.02     19.54 o 
   2   8   7        1.49       23.73     19.71 o 
   3   8   7       48.37       66.08     17.23 o 
   4   8   7        3.15        3.08     26.08 o 
   5   8   7      142.56      199.89     20.72 o 
   6   8   7       25.51        0.02     30.82 o 
   7   8   7       77.61       57.58     21.13 o 
 -13   9   7      116.18      116.56     25.17 o 
 -12   9   7      155.36      131.15     34.41 o 
 -11   9   7        4.24       14.78     27.58 o 
 -10   9   7      172.96      195.35     21.53 o 
  -9   9   7       18.54       33.23     23.59 o 
  -8   9   7       48.86       50.07     15.08 o 
  -7   9   7     1284.32     1269.06     39.33 o 
  -6   9   7     1155.73     1224.86     35.23 o 
  -5   9   7      191.44      208.07     17.78 o 
  -4   9   7        3.24        0.01     20.27 o 
  -3   9   7      647.42      652.14     25.63 o 
  -2   9   7      387.93      426.01     21.57 o 
  -1   9   7       12.90       18.47     22.11 o 
   0   9   7       78.76       44.39     24.74 o 
   1   9   7       53.02       23.52     24.73 o 
   2   9   7       66.41       92.09     14.19 o 
   3   9   7      682.66      739.55     33.01 o 
   4   9   7      249.34      260.40     23.65 o 
   5   9   7       40.70       35.96     29.45 o 
   6   9   7        0.29        0.02     26.92 o 
   7   9   7        9.96        0.02     29.49 o 
 -13  10   7      123.47      142.64     26.62 o 
 -12  10   7       51.97       42.82     31.78 o 
 -11  10   7      184.42      233.90     20.78 o 
 -10  10   7        0.01        7.99     23.74 o 
  -9  10   7       22.60       41.50     24.39 o 
  -8  10   7       19.38        0.01     27.36 o 
  -7  10   7      122.20      122.66     17.32 o 
  -6  10   7      284.15      328.03     22.58 o 
  -5  10   7        7.91        0.01     22.40 o 
  -4  10   7      332.05      325.41     20.94 o 
  -3  10   7      169.30      167.83     17.40 o 
  -2  10   7       10.46        5.73     21.56 o 
  -1  10   7      153.77      139.15     17.61 o 
   0  10   7       50.52       29.79     24.16 o 
   1  10   7        4.76        0.02     24.16 o 
   2  10   7       47.65       23.70     26.93 o 
   3  10   7      104.22       97.86     34.08 o 
   4  10   7       33.65       19.97     31.51 o 
   5  10   7      104.39      121.76     22.12 o 
   6  10   7        0.78        0.02     30.24 o 
 -12  11   7      382.59      399.97     31.11 o 
 -11  11   7       36.33       52.32     29.53 o 
 -10  11   7        7.84        0.02     26.25 o 
  -9  11   7        8.00        2.37     25.62 o 
  -8  11   7      304.60      317.34     26.21 o 
  -7  11   7      522.05      544.90     29.12 o 
  -6  11   7      713.99      717.76     30.08 o 
  -5  11   7      430.94      447.77     25.10 o 
  -4  11   7       33.80       42.83     24.08 o 
  -3  11   7      716.18      775.40     28.53 o 
  -2  11   7       10.19        0.02     20.84 o 
  -1  11   7        3.11        0.02     23.19 o 
   0  11   7      258.66      246.22     19.59 o 
   1  11   7       35.76       33.69     15.70 o 
   2  11   7      138.87       72.99     33.52 o 
   3  11   7      251.27      279.34     23.22 o 
   4  11   7      178.17      211.98     23.12 o 
   5  11   7       33.71        0.02     32.24 o 
   6  11   7        0.76       41.37     22.50 o 
 -12  12   7        2.00        0.02     34.71 o 
 -11  12   7      144.75      165.24     21.37 o 
 -10  12   7        6.27       33.16     26.30 o 
  -9  12   7        5.61        1.65     26.47 o 
  -8  12   7      113.81      128.40     17.61 o 
  -7  12   7      240.12      265.68     22.37 o 
  -6  12   7      596.15      544.55     29.90 o 
  -5  12   7        9.05        8.61     24.69 o 
  -4  12   7      241.47      237.27     22.93 o 
  -3  12   7        3.16        0.02     24.69 o 
  -2  12   7      129.43      128.27     15.34 o 
  -1  12   7      112.74      109.93     18.22 o 
   0  12   7      394.51      319.36     24.89 o 
   1  12   7      163.96      139.41     21.37 o 
   2  12   7       11.00       26.91     24.09 o 
   3  12   7       42.80       44.58     28.45 o 
   4  12   7        5.83        0.02     31.33 o 
   5  12   7       42.68       50.93     30.12 o 
 -11  13   7      158.39       97.46     38.97 o 
 -10  13   7      156.06      155.30     23.02 o 
  -9  13   7        7.57        0.02     30.80 o 
  -8  13   7      137.09      151.96     22.04 o 
  -7  13   7      184.50       78.50     36.50 o 
  -6  13   7       18.13        0.02     29.03 o 
  -5  13   7        3.38        9.89     25.15 o 
  -4  13   7      687.50      702.39     32.87 o 
  -3  13   7      210.07      196.82     21.00 o 
  -2  13   7        0.78        0.02     24.29 o 
  -1  13   7      139.46      123.66     19.80 o 
   0  13   7      272.04      301.62     33.95 o 
   1  13   7      191.65      229.35     23.83 o 
   2  13   7       45.85       52.31     27.39 o 
   3  13   7        5.75       15.29     25.85 o 
   4  13   7       39.04        0.02     30.64 o 
   5  13   7      107.61      134.31     23.41 o 
 -10  14   7       99.84       56.51     37.45 o 
  -9  14   7       10.17        0.02     32.65 o 
  -8  14   7        1.49        9.64     24.65 o 
  -7  14   7      326.75      392.34     25.92 o 
  -6  14   7      203.48      194.00     24.11 o 
  -5  14   7       22.67       36.26     23.57 o 
  -4  14   7       11.33        0.02     28.43 o 
  -3  14   7       28.34       47.70     26.85 o 
  -2  14   7       13.13        0.02     24.79 o 
  -1  14   7       84.34       88.80     18.29 o 
   0  14   7       88.29       63.94     30.41 o 
   1  14   7       90.85      117.34     18.21 o 
   2  14   7        0.00       41.51     23.46 o 
   3  14   7       46.57       37.74     27.99 o 
   4  14   7        0.65        0.03     28.44 o 
 -10  15   7      124.19      120.57     37.72 o 
  -9  15   7      217.40      233.48     25.22 o 
  -8  15   7       84.02       77.60     36.06 o 
  -7  15   7        5.10        0.02     27.53 o 
  -6  15   7        5.80        0.02     25.50 o 
  -5  15   7       17.91       20.50     25.54 o 
  -4  15   7      263.88      307.62     26.61 o 
  -3  15   7       68.92      111.94     17.58 o 
  -2  15   7       88.12       48.37     30.44 o 
  -1  15   7       23.36        9.46     25.11 o 
   0  15   7      260.00      320.38     27.38 o 
   1  15   7      207.84      195.26     35.90 o 
   2  15   7        0.44       34.22     22.21 o 
   3  15   7        4.46        1.98     28.24 o 
  -8  16   7        9.87        0.02     34.17 o 
  -7  16   7        0.03        0.03     26.23 o 
  -6  16   7        1.90        0.02     26.57 o 
  -5  16   7       32.52       30.78     27.22 o 
  -4  16   7       43.35       23.31     31.38 o 
  -3  16   7        0.49        0.02     26.37 o 
  -2  16   7        7.82       25.19     24.60 o 
  -1  16   7       21.48       33.74     28.36 o 
   0  16   7        3.98        0.02     32.02 o 
   1  16   7        9.41        0.02     33.40 o 
   2  16   7        7.22        0.03     27.82 o 
  -7  17   7       16.11       20.95     28.24 o 
  -6  17   7        1.60        0.02     29.32 o 
  -5  17   7       82.61       36.45     33.75 o 
  -4  17   7      181.83      183.40     40.45 o 
  -3  17   7      107.46      130.29     21.23 o 
  -2  17   7        0.34        0.03     27.17 o 
  -1  17   7       14.55       34.04     16.48 o 
   0  17   7      198.18      124.44     44.35 o 
  -4  18   7       53.47       35.24     33.16 o 
  -3  18   7       70.94       84.73     22.63 o 
 -15   0   8      233.46      238.26     25.54 o 
 -14   0   8      293.49      361.21     29.74 o 
 -13   0   8       29.18       42.00     16.22 o 
 -12   0   8        8.07       26.53     23.45 o 
 -11   0   8      383.48      333.73     23.52 o 
 -10   0   8     2156.85     1922.10     47.04 o 
  -9   0   8      147.66      116.34     15.81 o 
  -8   0   8      159.95      163.90     16.17 o 
  -7   0   8     1383.93     1333.59     34.04 o 
  -6   0   8     5120.01     5067.82     63.11 o 
  -5   0   8     4570.86     4513.75     58.77 o 
  -4   0   8      563.76      541.76     24.09 o 
  -3   0   8      538.50      521.04     21.73 o 
  -2   0   8      221.78      205.41     17.48 o 
  -1   0   8      335.51      317.08     20.34 o 
   0   0   8      634.08      525.69     26.33 o 
   1   0   8      227.06      205.02     19.45 o 
   2   0   8      630.92      662.25     28.44 o 
   3   0   8      113.51      132.52     19.74 o 
   4   0   8       52.82        0.01     29.13 o 
   5   0   8       11.03       13.82     24.20 o 
   6   0   8       46.15       80.36     20.66 o 
   7   0   8        5.06        1.91     26.64 o 
 -15   1   8       18.85       17.83     34.15 o 
 -14   1   8       18.11       46.37     17.55 o 
 -13   1   8        1.99       21.97     26.94 o 
 -12   1   8      349.90      335.80     24.66 o 
 -11   1   8        0.60        0.02     26.08 o 
 -10   1   8        9.26       16.18     28.55 o 
  -9   1   8       18.78        5.05     22.96 o 
  -8   1   8      188.10      187.77     17.03 o 
  -7   1   8        6.60        0.01     23.44 o 
  -6   1   8      134.85      136.30     17.80 o 
  -5   1   8        8.30        6.84     23.84 o 
  -4   1   8      428.38      441.40     20.40 o 
  -3   1   8      443.82      483.08     20.19 o 
  -2   1   8      155.24      129.10     14.61 o 
  -1   1   8      141.68      128.76     16.68 o 
   0   1   8     1321.37     1212.21     34.69 o 
   1   1   8      480.04      523.98     26.61 o 
   2   1   8       66.58       92.10     26.94 o 
   3   1   8      839.18      784.23     30.57 o 
   4   1   8        6.44        0.01     28.16 o 
   5   1   8       95.32       54.56     31.30 o 
   6   1   8       26.99        0.02     30.48 o 
   7   1   8        0.95        0.02     27.78 o 
 -15   2   8      147.66      172.56     23.95 o 
 -14   2   8      217.49      150.83     40.13 o 
 -13   2   8       25.36       23.81     25.48 o 
 -12   2   8        3.15       30.68     25.61 o 
 -11   2   8      404.17      427.46     26.32 o 
 -10   2   8     1364.45     1347.84     38.47 o 
  -9   2   8      125.45       76.26     27.63 o 
  -8   2   8      139.50      112.25     15.54 o 
  -7   2   8      433.98      431.24     22.38 o 
  -6   2   8     3098.43     3094.82     49.41 o 
  -5   2   8     1623.53     1622.64     36.64 o 
  -4   2   8      213.20      188.83     16.02 o 
  -3   2   8      109.49      130.77     15.40 o 
  -2   2   8      717.42      686.71     25.72 o 
  -1   2   8       22.32        0.01     25.37 o 
   0   2   8       72.87       60.55     15.14 o 
   1   2   8      608.41      640.97     28.99 o 
   2   2   8      137.16      159.29     18.91 o 
   3   2   8       12.94       11.29     27.48 o 
   4   2   8        0.97        0.02     26.68 o 
   5   2   8        3.98       17.21     26.05 o 
   6   2   8      279.96      245.79     25.25 o 
   7   2   8       31.99       77.27     15.48 o 
 -15   3   8      138.04      124.70     25.11 o 
 -14   3   8       35.20       12.06     30.68 o 
 -13   3   8       75.97       70.38     29.27 o 
 -12   3   8      376.24      379.77     26.45 o 
 -11   3   8       16.16       29.53     24.04 o 
 -10   3   8       17.14       25.45     27.23 o 
  -9   3   8       94.21       32.21     31.88 o 
  -8   3   8      303.81      294.46     19.88 o 
  -7   3   8       26.98       32.93     21.20 o 
  -6   3   8      110.49       87.21     27.43 o 
  -5   3   8       57.05       42.31     12.97 o 
  -4   3   8      478.91      547.29     21.65 o 
  -3   3   8       26.71        1.61     22.38 o 
  -2   3   8      259.66      305.02     20.31 o 
  -1   3   8     1249.69     1299.83     34.99 o 
   0   3   8      483.16      482.89     25.84 o 
   1   3   8     1529.78     1581.12     40.26 o 
   2   3   8       93.63       95.43     27.79 o 
   3   3   8      398.73      422.52     25.97 o 
   4   3   8      101.93      110.56     30.84 o 
   5   3   8      194.83      134.93     36.40 o 
   6   3   8        1.94       23.25     28.92 o 
   7   3   8        4.46       12.57     29.22 o 
 -14   4   8       42.84       52.60     28.58 o 
 -13   4   8        3.46        0.02     27.64 o 
 -12   4   8       26.77       29.05     24.68 o 
 -11   4   8      227.17      241.25     22.43 o 
 -10   4   8      815.51      791.64     32.69 o 
  -9   4   8     1879.68     1922.49     43.20 o 
  -8   4   8        1.72        0.01     22.62 o 
  -7   4   8      229.58      254.91     18.21 o 
  -6   4   8     1470.88     1513.03     37.63 o 
  -5   4   8        4.59        0.01     21.65 o 
  -4   4   8       10.10        0.55     21.21 o 
  -3   4   8     1122.02     1201.44     31.03 o 
  -2   4   8     1528.08     1603.57     37.80 o 
  -1   4   8     1164.43     1271.42     36.18 o 
   0   4   8      122.70      146.21     18.83 o 
   1   4   8      630.77      628.33     28.76 o 
   2   4   8       11.16        3.39     25.02 o 
   3   4   8      348.27      373.16     22.93 o 
   4   4   8       41.93       35.86     27.18 o 
   5   4   8       75.34      106.27     19.00 o 
   6   4   8      344.65      340.85     27.77 o 
   7   4   8      107.80      172.87     24.80 o 
 -14   5   8        4.20       20.99     26.50 o 
 -13   5   8      176.12      207.59     20.91 o 
 -12   5   8        0.01        0.02     26.74 o 
 -11   5   8        4.17        0.02     25.08 o 
 -10   5   8        0.47        0.01     27.62 o 
  -9   5   8       81.68      112.93     29.37 o 
  -8   5   8        0.17        0.01     24.88 o 
  -7   5   8       58.16       81.08     13.27 o 
  -6   5   8      143.00      152.45     15.83 o 
  -5   5   8       77.64       76.62     13.36 o 
  -4   5   8      169.16      184.99     16.37 o 
  -3   5   8      410.02      371.60     22.69 o 
  -2   5   8       35.13       44.85     25.70 o 
  -1   5   8     1722.11     1758.94     42.71 o 
   0   5   8        1.22        0.01     23.63 o 
   1   5   8      576.63      600.09     27.49 o 
   2   5   8       61.60       79.15     15.55 o 
   3   5   8       10.67       22.26     25.38 o 
   4   5   8      112.92      105.80     18.18 o 
   5   5   8       37.79       23.08     29.57 o 
   6   5   8       16.18       20.26     31.39 o 
   7   5   8       45.51       25.83     33.48 o 
 -14   6   8       73.24       15.54     34.29 o 
 -13   6   8        0.76        0.02     28.07 o 
 -12   6   8       93.93       68.05     29.36 o 
 -11   6   8      135.03      152.69     20.82 o 
 -10   6   8      346.48      337.07     23.91 o 
  -9   6   8     1068.01     1090.69     35.02 o 
  -8   6   8      826.24      858.58     31.74 o 
  -7   6   8      393.52      408.98     22.36 o 
  -6   6   8      377.82      377.05     21.32 o 
  -5   6   8        1.85        0.01     22.10 o 
  -4   6   8       79.50       99.00     14.15 o 
  -3   6   8     2581.29     2599.15     47.57 o 
  -2   6   8     1469.28     1545.73     37.03 o 
  -1   6   8      539.67      546.84     25.77 o 
   0   6   8      256.66      248.62     21.20 o 
   1   6   8       41.16       14.87     25.56 o 
   2   6   8      197.23      215.05     20.16 o 
   3   6   8      215.28      271.03     22.09 o 
   4   6   8        4.97       42.31     24.30 o 
   5   6   8       60.87       78.73     18.03 o 
   6   6   8       61.77       40.38     33.50 o 
   7   6   8      122.07      143.66     21.76 o 
 -14   7   8        0.49        0.03     29.21 o 
 -13   7   8        4.68        0.02     31.13 o 
 -12   7   8       45.72       55.67     18.54 o 
 -11   7   8      108.07      117.71     18.42 o 
 -10   7   8       76.59       95.36     17.43 o 
  -9   7   8       84.75       58.64     16.83 o 
  -8   7   8       81.71       72.14     18.44 o 
  -7   7   8       44.39       72.53     13.85 o 
  -6   7   8       40.17       33.26     23.75 o 
  -5   7   8      560.43      629.55     26.85 o 
  -4   7   8      137.35      104.33     16.73 o 
  -3   7   8      899.30      942.72     31.45 o 
  -2   7   8        3.04        4.95     24.00 o 
  -1   7   8     1090.00     1031.01     34.83 o 
   0   7   8      157.80      160.12     17.01 o 
   1   7   8       18.84       10.47     22.78 o 
   2   7   8       21.40       25.80     25.90 o 
   3   7   8       95.61       31.31     33.86 o 
   4   7   8       14.72        0.02     28.57 o 
   5   7   8       66.45       67.11     28.36 o 
   6   7   8       31.71        0.02     36.81 o 
 -13   8   8       73.78       24.66     34.40 o 
 -12   8   8      285.26      320.03     25.61 o 
 -11   8   8        8.16        0.02     27.92 o 
 -10   8   8       26.57       13.28     24.80 o 
  -9   8   8      259.34      228.37     19.79 o 
  -8   8   8      712.09      783.10     32.33 o 
  -7   8   8      164.82      186.11     19.64 o 
  -6   8   8      463.34      435.14     23.79 o 
  -5   8   8        2.05       18.57     22.72 o 
  -4   8   8        3.88        0.01     22.30 o 
  -3   8   8     1334.34     1277.48     35.17 o 
  -2   8   8      417.93      449.31     23.74 o 
  -1   8   8        4.48        3.30     21.48 o 
   0   8   8       92.33       92.81     23.53 o 
   1   8   8        1.54        0.02     25.40 o 
   2   8   8      356.77      397.26     23.83 o 
   3   8   8      364.28      353.58     27.61 o 
   4   8   8      327.38      320.45     26.79 o 
   5   8   8        0.73        0.02     30.67 o 
   6   8   8       25.08       28.56     32.36 o 
 -13   9   8        4.99       50.75     28.65 o 
 -12   9   8      133.49       48.45     39.67 o 
 -11   9   8      169.82      155.41     20.87 o 
 -10   9   8        7.81        0.02     28.23 o 
  -9   9   8       87.33       43.77     31.45 o 
  -8   9   8       31.01       15.39     28.29 o 
  -7   9   8        3.39        9.15     25.43 o 
  -6   9   8      106.61      120.53     17.09 o 
  -5   9   8      807.62      818.35     32.27 o 
  -4   9   8        2.07        0.01     23.73 o 
  -3   9   8      841.87      770.54     31.69 o 
  -2   9   8      115.49       86.14     16.90 o 
  -1   9   8       92.25       86.72     13.55 o 
   0   9   8        0.08        0.02     24.13 o 
   1   9   8       49.96       52.39     13.67 o 
   2   9   8       53.36       26.13     29.45 o 
   3   9   8       17.81        0.02     34.00 o 
   4   9   8        2.23        0.02     34.56 o 
   5   9   8       46.52       73.47     19.18 o 
   6   9   8       67.30       77.99     32.61 o 
 -13  10   8      247.93      289.98     27.81 o 
 -12  10   8      186.62      210.84     25.13 o 
 -11  10   8       43.92        0.02     31.09 o 
 -10  10   8       59.49       23.56     29.84 o 
  -9  10   8        5.55        0.02     28.40 o 
  -8  10   8      277.91      266.15     24.43 o 
  -7  10   8      500.89      487.68     29.07 o 
  -6  10   8      425.24      409.68     25.33 o 
  -5  10   8       48.60       49.20     28.37 o 
  -4  10   8      665.38      668.11     30.95 o 
  -3  10   8      372.52      402.94     23.92 o 
  -2  10   8      162.29      154.74     17.79 o 
  -1  10   8        0.74        9.40     19.58 o 
   0  10   8       44.95       31.70     25.29 o 
   1  10   8      153.83       51.87     33.66 o 
   2  10   8      387.31      390.73     24.79 o 
   3  10   8      483.35      493.15     35.54 o 
   4  10   8      327.10      355.67     28.08 o 
   5  10   8       70.38       70.09     20.67 o 
 -12  11   8        2.39       42.10     28.60 o 
 -11  11   8       58.06       70.83     18.60 o 
 -10  11   8       13.12        0.88     26.72 o 
  -9  11   8      125.46      181.33     21.90 o 
  -8  11   8        6.37       30.40     24.89 o 
  -7  11   8      977.86      994.63     37.53 o 
  -6  11   8       43.97       45.86     26.70 o 
  -5  11   8       93.08       42.84     31.58 o 
  -4  11   8       53.24       64.48     30.54 o 
  -3  11   8        0.27        0.01     28.21 o 
  -2  11   8       10.97        0.75     23.02 o 
  -1  11   8       48.09       49.16     13.74 o 
   0  11   8       40.64        7.91     26.11 o 
   1  11   8       64.22       31.21     25.94 o 
   2  11   8        4.05        0.02     28.02 o 
   3  11   8       28.80       81.34     29.28 o 
   4  11   8        6.07        0.02     31.77 o 
   5  11   8      120.26      129.85     23.37 o 
 -11  12   8       24.56        0.02     31.99 o 
 -10  12   8       17.14        0.02     29.03 o 
  -9  12   8       47.91       37.52     32.22 o 
  -8  12   8       90.29      117.36     29.64 o 
  -7  12   8      206.96      231.61     22.92 o 
  -6  12   8      124.39      111.08     18.96 o 
  -5  12   8      189.66      232.87     20.16 o 
  -4  12   8      295.48      284.14     25.17 o 
  -3  12   8      153.72      169.41     18.62 o 
  -2  12   8       72.78       53.94     25.44 o 
  -1  12   8       54.12       37.50     27.49 o 
   0  12   8      121.76      116.14     19.75 o 
   1  12   8      175.19      110.07     37.17 o 
   2  12   8       78.33       64.62     30.86 o 
   3  12   8      111.52      105.85     21.55 o 
   4  12   8       59.68       80.42     31.10 o 
 -11  13   8        3.60        0.02     31.96 o 
 -10  13   8       66.08       43.91     31.16 o 
  -9  13   8        0.52        0.02     31.76 o 
  -8  13   8       33.61       11.43     26.58 o 
  -7  13   8      261.74      252.94     25.40 o 
  -6  13   8       98.27      104.09     18.97 o 
  -5  13   8        0.40        0.02     26.70 o 
  -4  13   8      234.79      250.73     21.91 o 
  -3  13   8       46.45       28.53     26.85 o 
  -2  13   8        3.13       27.63     13.85 o 
  -1  13   8       13.56        0.02     27.48 o 
   0  13   8      147.55       64.49     36.18 o 
   1  13   8       29.66       47.79     25.55 o 
   2  13   8        0.63        0.02     31.76 o 
   3  13   8        1.01        0.02     30.99 o 
 -10  14   8       73.33        4.00     38.72 o 
  -9  14   8      105.43      140.79     21.45 o 
  -8  14   8       68.30        4.62     32.86 o 
  -7  14   8       16.44        0.02     33.95 o 
  -6  14   8        1.95       24.55     24.93 o 
  -5  14   8       82.01       55.31     30.36 o 
  -4  14   8       70.19       91.07     19.18 o 
  -3  14   8       69.45       88.43     17.11 o 
  -2  14   8        1.21       13.90     22.58 o 
  -1  14   8      185.24      255.33     23.58 o 
   0  14   8      295.14      244.68     44.87 o 
   1  14   8       88.55       71.32     21.92 o 
   2  14   8        1.33       23.60     23.96 o 
  -9  15   8        0.08       24.11     26.84 o 
  -8  15   8        3.85       10.68     27.82 o 
  -7  15   8       13.97        4.73     28.88 o 
  -6  15   8       37.26       54.55     24.78 o 
  -5  15   8        0.17       20.97     24.35 o 
  -4  15   8        1.92        7.25     25.92 o 
  -3  15   8        0.19        0.02     30.41 o 
  -2  15   8        2.27       56.04     14.05 o 
  -1  15   8       21.51        0.02     30.83 o 
   0  15   8       18.82        0.02     34.41 o 
   1  15   8        0.97        0.02     33.66 o 
  -7  16   8        2.66       31.83     27.81 o 
  -6  16   8        0.99        8.78     24.06 o 
  -5  16   8       61.93       85.10     21.13 o 
  -4  16   8       77.13       16.26     35.37 o 
  -3  16   8       16.72        0.03     27.25 o 
  -2  16   8        4.08       29.00     23.67 o 
  -1  16   8       79.29        0.02     38.77 o 
   0  16   8      241.78      283.70     26.42 o 
 -14   1   9      215.90      218.13     25.49 o 
 -13   1   9       39.62       47.87     28.64 o 
 -12   1   9      129.30      136.06     19.49 o 
 -11   1   9      721.23      693.19     33.94 o 
 -10   1   9      347.00      292.61     24.30 o 
  -9   1   9      274.25      269.23     21.65 o 
  -8   1   9      320.27      298.28     24.18 o 
  -7   1   9       65.03       69.86     15.66 o 
  -6   1   9     1578.80     1495.25     40.70 o 
  -5   1   9      674.01      716.67     26.93 o 
  -4   1   9      172.63      181.32     16.93 o 
  -3   1   9      399.16      338.79     23.08 o 
  -2   1   9      336.88      304.79     22.75 o 
  -1   1   9       85.10      109.71     17.37 o 
   0   1   9      257.29      229.10     20.14 o 
   1   1   9      401.83      389.69     24.82 o 
   2   1   9        4.78        0.01     27.42 o 
   3   1   9       30.13       47.09     25.48 o 
   4   1   9       70.86       45.61     20.11 o 
   5   1   9      227.28      206.16     40.62 o 
   6   1   9      181.33      221.61     25.59 o 
 -14   2   9        2.65       37.31     27.39 o 
 -13   2   9      164.28      208.21     21.04 o 
 -12   2   9       19.16       18.30     27.60 o 
 -11   2   9      180.03      152.25     21.49 o 
 -10   2   9       82.03      124.90     21.21 o 
  -9   2   9        8.01        0.01     24.96 o 
  -8   2   9        5.57        0.01     25.72 o 
  -7   2   9       32.69       13.33     27.53 o 
  -6   2   9       74.67       81.44     30.10 o 
  -5   2   9      106.53       98.18     15.75 o 
  -4   2   9      172.30      218.24     19.15 o 
  -3   2   9       21.14        0.61     25.62 o 
  -2   2   9      400.53      388.83     24.01 o 
  -1   2   9      213.72      169.10     21.40 o 
   0   2   9     1327.93     1322.87     41.15 o 
   1   2   9      197.17      195.35     20.46 o 
   2   2   9      349.89      343.90     27.68 o 
   3   2   9       24.26        0.02     28.68 o 
   4   2   9       41.14       50.67     27.01 o 
   5   2   9        0.18        8.29     28.23 o 
   6   2   9       13.77        0.02     32.40 o 
 -14   3   9      121.78       62.73     41.68 o 
 -13   3   9        0.54       26.08     28.29 o 
 -12   3   9      136.32      115.06     32.06 o 
 -11   3   9      720.01      686.75     34.96 o 
 -10   3   9     1091.47     1057.56     37.34 o 
  -9   3   9      396.77      386.32     24.80 o 
  -8   3   9       15.90       29.43     25.24 o 
  -7   3   9      881.43      942.63     32.63 o 
  -6   3   9     2081.13     2239.96     31.70 o 
  -5   3   9      103.79       95.06     18.45 o 
  -4   3   9       24.18        0.01     25.99 o 
  -3   3   9     1269.07     1410.07     36.67 o 
  -2   3   9      545.92      508.18     27.59 o 
  -1   3   9      136.64      121.29     20.24 o 
   0   3   9      480.99      367.48     43.28 o 
   1   3   9      326.85      340.63     23.91 o 
   2   3   9      261.39      246.70     22.29 o 
   3   3   9        1.25       13.81     24.98 o 
   4   3   9       94.51       30.36     31.21 o 
   5   3   9      158.56      182.09     23.07 o 
   6   3   9      169.41      157.70     40.64 o 
 -14   4   9       16.34       40.99     29.48 o 
 -13   4   9      180.73      133.64     19.88 o 
 -12   4   9       48.67       55.34     28.04 o 
 -11   4   9        4.21       32.74     23.30 o 
 -10   4   9       37.28        5.27     31.46 o 
  -9   4   9        0.24       20.77     15.29 o 
  -8   4   9        0.87        0.01     24.88 o 
  -7   4   9       93.40       75.36     16.41 o 
  -6   4   9        3.33       31.90     22.82 o 
  -5   4   9       38.97       24.26     14.59 o 
  -4   4   9        9.32       26.91     13.98 o 
  -3   4   9        0.87        0.01     28.42 o 
  -2   4   9      280.12      321.52     20.92 o 
  -1   4   9      541.84      514.40     25.89 o 
   0   4   9      117.12      153.46     19.48 o 
   1   4   9      973.86      929.42     35.35 o 
   2   4   9      109.87       62.75     33.60 o 
   3   4   9      106.65      111.76     18.24 o 
   4   4   9        5.14        5.27     26.45 o 
   5   4   9        1.71        0.02     27.72 o 
   6   4   9       62.32       70.67     36.81 o 
 -14   5   9       46.45       35.65     32.64 o 
 -13   5   9        0.50        4.63     27.82 o 
 -12   5   9       10.44       32.04     25.20 o 
 -11   5   9      112.58      148.94     20.74 o 
 -10   5   9      573.96      582.07     31.60 o 
  -9   5   9     1207.15     1201.10     39.95 o 
  -8   5   9      116.68      125.41     17.10 o 
  -7   5   9      329.33      326.55     22.70 o 
  -6   5   9      342.89      313.47     22.48 o 
  -5   5   9      108.29       93.64     16.05 o 
  -4   5   9       93.93       74.17     17.44 o 
  -3   5   9     1528.43     1560.97     38.58 o 
  -2   5   9      563.84      564.61     28.12 o 
  -1   5   9       59.65       72.98     16.43 o 
   0   5   9      628.13      557.19     30.68 o 
   1   5   9      136.96      142.01     18.63 o 
   2   5   9      117.39      146.12     20.16 o 
   3   5   9       46.75       26.00     30.48 o 
   4   5   9        1.12        8.93     25.12 o 
   5   5   9        1.07        0.02     28.92 o 
 -13   6   9       70.44      107.24     17.72 o 
 -12   6   9        5.12       30.94     25.23 o 
 -11   6   9       78.66       78.16     29.21 o 
 -10   6   9        0.95        0.02     26.77 o 
  -9   6   9       24.92       21.65     30.88 o 
  -8   6   9      128.70       88.67     19.42 o 
  -7   6   9      269.31      286.55     20.33 o 
  -6   6   9      150.44      136.51     17.87 o 
  -5   6   9      123.01      112.90     15.27 o 
  -4   6   9       20.51       38.27     23.13 o 
  -3   6   9      794.88      758.80     28.92 o 
  -2   6   9      259.46      252.19     19.98 o 
  -1   6   9      126.53      100.39     29.03 o 
   0   6   9        2.71       32.23     22.50 o 
   1   6   9      252.02      222.00     23.74 o 
   2   6   9        0.05        0.02     27.95 o 
   3   6   9       45.04       37.72     30.95 o 
   4   6   9       11.96        2.74     29.60 o 
   5   6   9       74.68       88.63     32.46 o 
 -13   7   9       75.85       57.83     32.54 o 
 -12   7   9        5.19        4.52     26.31 o 
 -11   7   9        0.84        0.02     26.40 o 
 -10   7   9      106.13      123.32     18.58 o 
  -9   7   9      666.95      764.77     31.73 o 
  -8   7   9      191.81      179.63     19.67 o 
  -7   7   9      163.46      186.11     18.53 o 
  -6   7   9      190.50      233.38     20.79 o 
  -5   7   9      112.91      122.15     17.16 o 
  -4   7   9      208.21      231.11     21.55 o 
  -3   7   9     1260.94     1258.70     38.36 o 
  -2   7   9      248.87      236.66     21.56 o 
  -1   7   9       38.53        0.01     28.99 o 
   0   7   9       87.48       37.74     27.01 o 
   1   7   9      117.59       89.97     30.20 o 
   2   7   9      218.26      201.82     36.70 o 
   3   7   9      210.16      239.99     23.69 o 
   4   7   9        2.75        0.02     31.39 o 
   5   7   9       12.93        0.02     39.17 o 
 -13   8   9        2.54       15.81     30.86 o 
 -12   8   9       31.25        0.02     33.53 o 
 -11   8   9      125.30      176.44     20.09 o 
 -10   8   9        2.49        0.02     27.35 o 
  -9   8   9       79.58       53.98     32.61 o 
  -8   8   9        9.60        0.01     29.46 o 
  -7   8   9        0.76        0.02     27.07 o 
  -6   8   9      352.18      355.14     24.50 o 
  -5   8   9       14.91        0.02     23.84 o 
  -4   8   9       63.92       45.32     27.46 o 
  -3   8   9      573.17      571.42     28.76 o 
  -2   8   9       98.82       86.20     17.42 o 
  -1   8   9       20.02       12.67     23.97 o 
   0   8   9       13.92       27.31     22.69 o 
   1   8   9       88.37       49.69     31.25 o 
   2   8   9        1.22       24.81     26.91 o 
   3   8   9       44.83       21.68     33.50 o 
   4   8   9        4.87        0.02     31.39 o 
   5   8   9      287.25      298.91     30.34 o 
 -12   9   9      122.68      108.07     21.85 o 
 -11   9   9        5.19       25.35     26.21 o 
 -10   9   9        6.37       31.83     22.71 o 
  -9   9   9      161.10      168.54     22.34 o 
  -8   9   9      553.70      491.03     29.55 o 
  -7   9   9      137.58      128.74     18.14 o 
  -6   9   9      283.00      306.03     22.76 o 
  -5   9   9      371.51      383.11     23.78 o 
  -4   9   9      848.84      892.21     32.65 o 
  -3   9   9      867.27      842.74     33.03 o 
  -2   9   9      257.94      247.80     20.36 o 
  -1   9   9       19.76        0.02     26.14 o 
   0   9   9        0.75        0.02     26.23 o 
   1   9   9      170.32      194.61     22.08 o 
   2   9   9      427.25      477.22     30.28 o 
   3   9   9      256.26      281.08     26.54 o 
   4   9   9       45.23       38.46     35.95 o 
 -12  10   9       83.04      104.98     23.69 o 
 -11  10   9        0.19        0.02     30.04 o 
 -10  10   9       40.10       71.36     18.86 o 
  -9  10   9        6.57       10.24     25.78 o 
  -8  10   9       43.78       22.21     29.16 o 
  -7  10   9      142.95      162.81     20.18 o 
  -6  10   9        7.50        7.81     25.44 o 
  -5  10   9      149.82      108.05     35.53 o 
  -4  10   9        1.45        0.01     30.65 o 
  -3  10   9       27.00       11.61     28.27 o 
  -2  10   9       45.13       17.29     28.47 o 
  -1  10   9       15.01       56.36     19.89 o 
   0  10   9        3.91        0.02     30.19 o 
   1  10   9        0.58        0.02     27.38 o 
   2  10   9        2.18       14.65     29.47 o 
   3  10   9        1.68       13.49     33.13 o 
   4  10   9       12.98        0.02     36.03 o 
 -11  11   9        2.31        0.02     28.74 o 
 -10  11   9        8.68        0.02     29.32 o 
  -9  11   9       63.62       95.43     20.09 o 
  -8  11   9      278.33      238.24     25.84 o 
  -7  11   9       83.39       89.71     20.75 o 
  -6  11   9       67.99        0.02     32.52 o 
  -5  11   9      487.44      556.38     29.12 o 
  -4  11   9      491.43      574.56     28.62 o 
  -3  11   9      327.61      287.62     23.84 o 
  -2  11   9       78.40       38.59     28.64 o 
  -1  11   9        5.95        0.02     26.89 o 
   0  11   9       64.88       51.70     30.35 o 
   1  11   9       80.27       90.09     30.84 o 
   2  11   9      128.63       60.82     36.12 o 
   3  11   9      133.75       86.79     41.93 o 
 -10  12   9       89.57      112.65     20.11 o 
  -9  12   9       24.62        0.02     31.57 o 
  -8  12   9      129.59      182.29     24.25 o 
  -7  12   9      337.84      351.57     31.23 o 
  -6  12   9       43.55       52.23     16.86 o 
  -5  12   9      183.68      158.56     24.52 o 
  -4  12   9       14.04        0.02     29.90 o 
  -3  12   9        9.04       18.64     27.75 o 
  -2  12   9        9.79       11.17     23.74 o 
  -1  12   9        0.05        0.02     28.93 o 
   0  12   9       24.42        0.02     32.19 o 
   1  12   9        1.00        0.02     27.44 o 
   2  12   9        0.00        0.03     27.03 o 
 -10  13   9        0.70        0.03     28.89 o 
  -9  13   9       89.86       92.45     19.77 o 
  -8  13   9      159.10      141.37     38.38 o 
  -7  13   9       69.87       66.63     19.69 o 
  -6  13   9       11.33       16.12     28.87 o 
  -5  13   9      108.42      134.48     19.30 o 
  -4  13   9      130.46      108.15     19.36 o 
  -3  13   9       40.65       51.55     26.64 o 
  -2  13   9       40.01       35.12     27.15 o 
  -1  13   9       89.16      146.35     19.42 o 
   0  13   9      207.35      208.41     39.97 o 
   1  13   9       59.81       82.60     20.14 o 
  -8  14   9       71.60       37.24     34.90 o 
  -7  14   9       95.02       79.93     23.92 o 
  -6  14   9       19.34       22.57     27.15 o 
  -5  14   9        1.04       21.41     26.37 o 
  -4  14   9       36.59       58.49     27.90 o 
  -3  14   9        2.22        0.02     30.48 o 
  -2  14   9        0.50        0.02     30.19 o 
  -1  14   9        0.34        0.02     31.85 o 
   0  14   9        3.91        0.02     33.41 o 
  -7  15   9       11.20       41.15     26.57 o 
  -6  15   9        3.25        0.03     28.52 o 
  -5  15   9       14.67        5.87     27.94 o 
  -4  15   9        5.76        0.02     30.46 o 
  -3  15   9       10.34        4.90     28.50 o 
  -2  15   9        5.98       28.76     26.03 o 
 -14   0  10       30.46       51.85     29.79 o 
 -13   0  10       11.51       39.28     25.30 o 
 -12   0  10      319.24      309.95     27.57 o 
 -11   0  10      268.73      244.13     23.23 o 
 -10   0  10       28.23       12.60     26.79 o 
  -9   0  10      230.59      219.15     21.51 o 
  -8   0  10      935.24      872.07     34.17 o 
  -7   0  10     1302.28     1237.80     37.73 o 
  -6   0  10     2245.86     2186.21     51.35 o 
  -5   0  10       29.52       21.13     28.94 o 
  -4   0  10       14.24       15.02     25.83 o 
  -3   0  10     1543.92     1420.56     46.31 o 
  -2   0  10      456.88      413.39     28.73 o 
  -1   0  10       85.61       58.38     29.56 o 
   0   0  10      114.26      102.99     29.00 o 
   1   0  10      307.86      312.01     36.91 o 
   2   0  10       65.74       86.96     15.73 o 
   3   0  10      135.42      136.92     19.77 o 
   4   0  10      304.76      350.65     28.05 o 
 -14   1  10        7.48       30.96     26.82 o 
 -13   1  10        1.50       21.32     15.38 o 
 -12   1  10       26.41        4.41     32.43 o 
 -11   1  10        0.13        0.02     32.25 o 
 -10   1  10        6.31        0.02     25.93 o 
  -9   1  10       85.78      128.71     16.47 o 
  -8   1  10       21.78        0.01     28.28 o 
  -7   1  10       56.93       28.87     30.46 o 
  -6   1  10      625.77      627.26     31.94 o 
  -5   1  10      161.15      208.43     20.36 o 
  -4   1  10       13.50        3.42     26.82 o 
  -3   1  10       51.85       33.26     30.26 o 
  -2   1  10       15.42        0.01     29.68 o 
  -1   1  10       27.73        0.73     28.34 o 
   0   1  10       80.78       38.52     30.32 o 
   1   1  10      190.80      149.46     35.45 o 
   2   1  10        3.87        0.02     25.89 o 
   3   1  10        1.41        0.02     26.58 o 
   4   1  10        2.24        3.84     32.53 o 
 -14   2  10       39.06       63.23     31.64 o 
 -13   2  10        0.84        7.54     25.41 o 
 -12   2  10      120.77       74.44     32.84 o 
 -11   2  10      284.26      300.47     25.30 o 
 -10   2  10        5.54       11.92     26.30 o 
  -9   2  10       59.44       73.81     18.11 o 
  -8   2  10       95.65       53.35     30.33 o 
  -7   2  10      157.67      187.77     19.90 o 
  -6   2  10     1130.23     1069.21     37.04 o 
  -5   2  10       46.17       27.55     27.55 o 
  -4   2  10      166.09      105.85     20.37 o 
  -3   2  10      542.01      499.14     28.90 o 
  -2   2  10      706.29      625.84     31.77 o 
  -1   2  10       29.27        0.01     30.54 o 
   0   2  10      120.45      145.82     19.63 o 
   1   2  10      272.95      241.45     35.87 o 
   2   2  10       50.51       44.88     16.15 o 
   3   2  10      105.98      101.68     20.89 o 
   4   2  10      115.43       87.97     35.13 o 
 -13   3  10       71.76       38.95     30.94 o 
 -12   3  10        9.40        0.02     31.57 o 
 -11   3  10        9.12        5.07     27.47 o 
 -10   3  10       11.07       11.24     27.99 o 
  -9   3  10       19.35       28.41     25.31 o 
  -8   3  10        0.34        3.70     25.66 o 
  -7   3  10      100.96       77.84     16.68 o 
  -6   3  10      958.69      984.50     25.75 o 
  -5   3  10      130.68      139.78     19.93 o 
  -4   3  10       40.79       30.73     27.70 o 
  -3   3  10       71.69       64.31     28.45 o 
  -2   3  10      604.11      605.69     31.20 o 
  -1   3  10        3.98        0.75     26.77 o 
   0   3  10      419.30      355.89     42.53 o 
   1   3  10      244.66      278.54     22.76 o 
   2   3  10       21.02        0.02     32.03 o 
   3   3  10       19.16       17.42     29.13 o 
   4   3  10       49.14       77.23     19.01 o 
 -13   4  10       11.88       10.58     29.96 o 
 -12   4  10        1.80       11.78     25.51 o 
 -11   4  10      192.32      110.56     38.79 o 
 -10   4  10      194.28      155.93     22.28 o 
  -9   4  10      123.57       35.86     33.49 o 
  -8   4  10      230.59      213.96     22.70 o 
  -7   4  10       53.94       37.23     27.61 o 
  -6   4  10      344.64      298.63     23.01 o 
  -5   4  10       16.24       25.55     24.34 o 
  -4   4  10       31.64        0.01     29.01 o 
  -3   4  10      141.96      149.74     18.49 o 
  -2   4  10      618.73      639.27     30.65 o 
  -1   4  10      127.52       87.83     31.00 o 
   0   4  10      161.30      135.29     35.85 o 
   1   4  10      302.94      278.91     25.25 o 
   2   4  10      189.47      168.97     21.61 o 
   3   4  10        3.02        5.58     27.95 o 
   4   4  10        1.66       21.70     25.76 o 
 -13   5  10      160.18      157.50     22.92 o 
 -12   5  10        1.07       21.17     27.51 o 
 -11   5  10       18.47        0.02     28.96 o 
 -10   5  10       45.85       48.96     31.48 o 
  -9   5  10       10.57        0.01     32.49 o 
  -8   5  10       21.19        0.01     32.41 o 
  -7   5  10        3.89        0.02     26.08 o 
  -6   5  10       21.05        3.66     25.08 o 
  -5   5  10       19.55       26.10     25.80 o 
  -4   5  10      240.31      241.58     20.53 o 
  -3   5  10       32.25       41.12     26.02 o 
  -2   5  10      188.65      200.92     23.43 o 
  -1   5  10       10.88        0.02     28.36 o 
   0   5  10      217.10      187.39     21.65 o 
   1   5  10      114.08      132.33     35.45 o 
   2   5  10        8.44       41.06     27.45 o 
   3   5  10      140.36      118.88     36.61 o 
   4   5  10        9.03        0.02     32.35 o 
 -13   6  10        0.41        0.02     31.56 o 
 -12   6  10       12.93        0.02     32.75 o 
 -11   6  10      102.46      110.98     20.84 o 
 -10   6  10      406.23      427.59     27.59 o 
  -9   6  10      641.70      616.45     31.74 o 
  -8   6  10      596.32      588.16     31.25 o 
  -7   6  10      180.49      159.97     19.87 o 
  -6   6  10      104.02      135.52     18.04 o 
  -5   6  10       26.91       20.82     25.10 o 
  -4   6  10      133.85      110.30     17.88 o 
  -3   6  10      270.83      332.98     23.64 o 
  -2   6  10      408.92      382.92     25.39 o 
  -1   6  10       60.06       56.95     26.84 o 
   0   6  10      109.80       73.47     20.81 o 
   1   6  10      361.70      321.97     28.53 o 
   2   6  10      323.91      359.93     27.29 o 
   3   6  10        0.67        0.02     32.04 o 
   4   6  10        2.89       30.57     29.00 o 
 -12   7  10       83.11       64.32     34.97 o 
 -11   7  10      179.68      204.37     22.44 o 
 -10   7  10        0.78        0.02     29.06 o 
  -9   7  10        1.89        0.02     30.54 o 
  -8   7  10       21.73        8.07     28.75 o 
  -7   7  10       16.93       36.16     24.56 o 
  -6   7  10      156.97      194.39     19.75 o 
  -5   7  10       15.84       35.23     23.18 o 
  -4   7  10      332.94      276.23     25.22 o 
  -3   7  10      131.15      146.27     19.46 o 
  -2   7  10       37.95        0.02     28.03 o 
  -1   7  10        2.53       30.89     21.48 o 
   0   7  10       62.26       14.47     31.83 o 
   1   7  10       12.16       15.99     29.83 o 
   2   7  10       40.18        0.01     43.57 o 
   3   7  10       86.48       97.31     38.56 o 
 -12   8  10       94.97       69.88     34.25 o 
 -11   8  10       20.95        0.02     32.47 o 
 -10   8  10      133.13       90.34     37.10 o 
  -9   8  10      388.02      491.03     28.84 o 
  -8   8  10      205.83      193.37     24.04 o 
  -7   8  10       72.78       13.79     30.31 o 
  -6   8  10       10.71       24.72     25.49 o 
  -5   8  10      249.06      209.62     25.93 o 
  -4   8  10      368.02      418.26     28.59 o 
  -3   8  10      541.28      564.55     29.27 o 
  -2   8  10        8.56        0.02     31.00 o 
  -1   8  10       19.27        0.02     26.24 o 
   0   8  10       54.27       42.94     28.65 o 
   1   8  10      118.12      141.84     21.86 o 
   2   8  10      158.09      214.23     25.53 o 
   3   8  10       57.48       38.26     35.85 o 
 -11   9  10       25.81       28.91     31.23 o 
 -10   9  10        1.99        0.93     26.75 o 
  -9   9  10        1.69       12.43     29.37 o 
  -8   9  10      139.01      130.86     20.13 o 
  -7   9  10       17.32       10.91     26.98 o 
  -6   9  10      186.26      202.34     22.10 o 
  -5   9  10       24.52        0.01     35.98 o 
  -4   9  10      157.92      118.27     21.87 o 
  -3   9  10      207.41      225.20     22.25 o 
  -2   9  10        9.38       13.51     25.54 o 
  -1   9  10        1.12        7.79     21.90 o 
   0   9  10        9.76       23.51     25.19 o 
   1   9  10        0.00        0.02     29.31 o 
   2   9  10        9.32        0.02     33.90 o 
 -11  10  10       21.02       48.74     28.64 o 
 -10  10  10       23.06        2.87     30.50 o 
  -9  10  10      172.09      161.99     23.63 o 
  -8  10  10       45.22        6.24     31.36 o 
  -7  10  10       51.18       48.78     30.50 o 
  -6  10  10       42.73       52.31     31.87 o 
  -5  10  10      210.89      226.97     24.24 o 
  -4  10  10      609.20      605.96     32.94 o 
  -3  10  10      401.98      409.82     28.42 o 
  -2  10  10       11.38        0.02     26.18 o 
  -1  10  10        9.57       29.61     20.91 o 
   0  10  10        6.27        0.03     25.59 o 
   1  10  10       62.94       94.05     19.24 o 
   2  10  10       36.18       57.87     30.91 o 
 -10  11  10      127.63      128.23     25.14 o 
  -9  11  10        2.82        0.02     29.06 o 
  -8  11  10      164.99      197.39     22.80 o 
  -7  11  10       71.44       58.56     19.71 o 
  -6  11  10       23.51       28.55     28.53 o 
  -5  11  10       46.23       35.43     34.08 o 
  -4  11  10        3.46       38.14     28.08 o 
  -3  11  10       21.33       16.11     27.11 o 
  -2  11  10        0.00       40.94     12.19 o 
  -1  11  10       33.12        0.02     28.78 o 
   0  11  10        3.16        0.02     29.90 o 
   1  11  10       10.55       21.13     26.84 o 
  -9  12  10      117.86       91.14     38.77 o 
  -8  12  10      141.02      143.55     21.73 o 
  -7  12  10       15.21        8.49     29.81 o 
  -6  12  10       32.57       27.90     28.36 o 
  -5  12  10      142.78      167.93     22.08 o 
  -4  12  10      184.04      227.45     35.16 o 
  -3  12  10       48.31       42.90     27.29 o 
  -2  12  10       16.59       24.64     25.87 o 
  -1  12  10       14.01       19.39     26.37 o 
   0  12  10       49.75        0.02     36.57 o 
  -8  13  10       34.78       11.04     34.06 o 
  -7  13  10       73.83       94.93     23.31 o 
  -6  13  10       15.91       25.94     16.21 o 
  -5  13  10       61.30       50.16     33.30 o 
  -4  13  10        2.83        0.02     30.36 o 
  -3  13  10       10.57       25.30     26.04 o 
  -2  13  10       28.10        7.91     31.21 o 
  -5  14  10       10.84        0.02     31.34 o 
  -4  14  10       13.75       12.11     27.30 o 
 -13   1  11       17.49       52.85     17.96 o 
 -12   1  11      701.98      663.17     39.29 o 
 -11   1  11      390.71      395.46     31.35 o 
 -10   1  11        7.20        0.02     30.88 o 
  -9   1  11       45.73        0.02     29.43 o 
  -8   1  11       78.34       81.80     17.61 o 
  -7   1  11      397.36      427.35     30.70 o 
  -6   1  11     1651.07     1538.65     31.53 o 
  -5   1  11       78.43      128.19     19.62 o 
  -4   1  11       21.90       13.24     29.43 o 
  -3   1  11     1112.19      942.03     44.21 o 
  -2   1  11      701.52      615.88     34.07 o 
  -1   1  11       24.99        5.84     30.76 o 
   0   1  11        0.75        0.02     28.70 o 
   1   1  11       10.72        0.02     29.72 o 
   2   1  11       81.36       58.70     33.76 o 
   3   1  11       62.08        1.02     35.63 o 
 -13   2  11        6.46        0.03     29.05 o 
 -12   2  11       25.20        8.55     33.86 o 
 -11   2  11       67.13       80.60     19.69 o 
 -10   2  11      202.71      174.69     22.78 o 
  -9   2  11       99.21      109.19     19.12 o 
  -8   2  11       62.00       44.60     30.40 o 
  -7   2  11       90.49      123.12     19.04 o 
  -6   2  11       15.64        0.78     32.38 o 
  -5   2  11      160.71      179.70     20.81 o 
  -4   2  11        7.24        0.02     29.78 o 
  -3   2  11      262.59      225.69     26.84 o 
  -2   2  11      241.58      213.32     26.20 o 
  -1   2  11        4.00       17.64     27.50 o 
   0   2  11       47.53       13.20     31.80 o 
   1   2  11       31.92       43.23     30.46 o 
   2   2  11        0.01       12.57     26.17 o 
 -12   3  11       35.88       51.78     30.99 o 
 -11   3  11      134.01      148.36     22.37 o 
 -10   3  11       68.83       48.15     31.02 o 
  -9   3  11        2.36        5.91     26.24 o 
  -8   3  11      116.45      132.82     19.92 o 
  -7   3  11      754.14      728.59     33.88 o 
  -6   3  11      306.87      284.49     26.57 o 
  -5   3  11        1.28        1.58     25.57 o 
  -4   3  11        3.58        0.02     27.32 o 
  -3   3  11      390.26      412.97     28.34 o 
  -2   3  11      393.97      397.35     31.76 o 
  -1   3  11       27.53       24.60     29.74 o 
   0   3  11       42.21        5.33     33.42 o 
   1   3  11      164.79      174.82     22.18 o 
   2   3  11       57.98       60.44     31.15 o 
 -12   4  11      195.97       89.28     43.21 o 
 -11   4  11      144.17      118.70     22.07 o 
 -10   4  11        9.00        8.87     30.85 o 
  -9   4  11       10.30       43.63     26.79 o 
  -8   4  11       53.98        9.97     31.67 o 
  -7   4  11       77.46       30.91     32.20 o 
  -6   4  11      118.62      113.08     19.40 o 
  -5   4  11      134.23      139.65     18.78 o 
  -4   4  11        0.99        0.02     29.48 o 
  -3   4  11       81.64       27.73     33.47 o 
  -2   4  11      248.06      237.10     25.39 o 
  -1   4  11        3.90       19.81     14.98 o 
   0   4  11      106.20       53.08     35.53 o 
   1   4  11        9.83        0.02     36.05 o 
   2   4  11        2.82        0.02     33.18 o 
 -12   5  11        0.42        0.02     34.48 o 
 -11   5  11       98.72       85.53     36.78 o 
 -10   5  11      106.46       65.82     36.77 o 
  -9   5  11      147.09       76.59     35.01 o 
  -8   5  11      284.28      299.77     23.76 o 
  -7   5  11      227.74      241.58     22.06 o 
  -6   5  11       82.19       85.58     18.21 o 
  -5   5  11       14.01        0.02     28.85 o 
  -4   5  11        3.82        0.02     29.82 o 
  -3   5  11      177.91      137.63     22.85 o 
  -2   5  11      111.10      115.94     23.22 o 
  -1   5  11       49.69       45.49     32.06 o 
   0   5  11      241.95      235.35     27.07 o 
   1   5  11      358.97      380.79     30.29 o 
   2   5  11       39.55       43.04     33.09 o 
 -12   6  11      230.04      226.89     24.38 o 
 -11   6  11      137.04      136.26     24.06 o 
 -10   6  11       17.92       26.67     30.21 o 
  -9   6  11        2.83        0.02     30.05 o 
  -8   6  11       12.80       20.74     27.91 o 
  -7   6  11        2.52       15.25     25.66 o 
  -6   6  11        4.21        0.02     28.86 o 
  -5   6  11        3.63        0.02     26.33 o 
  -4   6  11       78.43       33.50     33.50 o 
  -3   6  11        3.17        0.02     31.72 o 
  -2   6  11       66.95       79.98     18.22 o 
  -1   6  11       12.35        0.02     31.04 o 
   0   6  11      110.99       62.45     36.89 o 
   1   6  11        5.24       25.26     33.61 o 
 -11   7  11       82.00       38.18     35.29 o 
 -10   7  11      196.48      228.25     24.61 o 
  -9   7  11      170.96      172.69     24.47 o 
  -8   7  11      105.27       69.07     33.12 o 
  -7   7  11       75.26       76.48     20.30 o 
  -6   7  11       28.01       41.19     25.57 o 
  -5   7  11      121.19      157.20     20.81 o 
  -4   7  11      295.01      269.99     24.68 o 
  -3   7  11      117.03      119.14     20.59 o 
  -2   7  11       10.02       44.45     25.14 o 
  -1   7  11       17.78       25.61     28.31 o 
   0   7  11      160.37      116.32     42.12 o 
   1   7  11      266.61      224.39     47.26 o 
 -11   8  11       15.08        0.02     32.49 o 
 -10   8  11       13.59       30.89     29.48 o 
  -9   8  11       47.14       57.00     29.86 o 
  -8   8  11        9.47       18.21     28.50 o 
  -7   8  11        3.09        0.02     28.12 o 
  -6   8  11      104.73      106.93     19.48 o 
  -5   8  11       55.09       50.15     32.65 o 
  -4   8  11       71.94       69.85     34.11 o 
  -3   8  11       61.85       65.70     17.62 o 
  -2   8  11        0.00        0.02     26.45 o 
  -1   8  11       15.62        0.02     28.94 o 
   0   8  11       39.94        9.78     33.17 o 
   1   8  11        0.28        0.02     35.34 o 
 -10   9  11       66.10        0.02     37.27 o 
  -9   9  11       60.92       56.77     32.47 o 
  -8   9  11        8.53       17.82     27.01 o 
  -7   9  11       20.47        0.02     29.31 o 
  -6   9  11        6.15       30.06     28.27 o 
  -5   9  11      337.07      390.06     27.33 o 
  -4   9  11      316.80      385.83     29.17 o 
  -3   9  11       88.26       85.31     22.78 o 
  -2   9  11        0.92       12.24     26.52 o 
  -1   9  11       13.08        0.02     35.63 o 
   0   9  11       55.26       84.85     22.27 o 
  -9  10  11        7.97        0.02     32.26 o 
  -8  10  11      148.62      122.10     36.47 o 
  -7  10  11        0.27        0.02     32.52 o 
  -6  10  11      143.40      118.70     39.70 o 
  -5  10  11        4.92        0.02     34.03 o 
  -4  10  11       57.42       77.80     21.97 o 
  -3  10  11       20.76        0.02     36.71 o 
  -2  10  11       16.64        1.94     29.21 o 
  -1  10  11       21.88       40.90     28.05 o 
  -8  11  11       11.48       37.13     18.53 o 
  -7  11  11       17.33       12.82     30.76 o 
  -6  11  11        1.28       17.57     28.10 o 
  -5  11  11      119.23       76.89     37.18 o 
  -4  11  11      266.85      309.02     26.84 o 
  -3  11  11       61.76       51.22     19.41 o 
  -2  11  11        1.16        0.03     28.99 o 
 -11   0  12      665.82      657.65     40.44 o 
 -10   0  12        0.51       27.30     30.50 o 
  -9   0  12       29.78       28.32     27.87 o 
  -8   0  12      347.07      344.12     27.60 o 
  -7   0  12      274.79      287.03     24.28 o 
  -6   0  12       67.17       76.83     19.46 o 
  -5   0  12        0.58        0.02     30.74 o 
  -4   0  12      133.64      109.94     21.92 o 
  -3   0  12      889.96      817.67     40.76 o 
  -2   0  12      299.57      264.26     28.60 o 
  -1   0  12        0.76        0.02     30.52 o 
   0   0  12        5.83        0.02     30.23 o 
 -11   1  12       13.18       25.42     33.40 o 
 -10   1  12       13.23        0.02     34.28 o 
  -9   1  12       59.23       69.55     16.72 o 
  -8   1  12       14.99        0.02     30.88 o 
  -7   1  12       32.91       56.82     19.57 o 
  -6   1  12       37.93       21.84     32.03 o 
  -5   1  12        0.01        0.02     28.17 o 
  -4   1  12        0.09        4.41     31.35 o 
  -3   1  12       30.46       18.81     37.59 o 
  -2   1  12       10.06        0.02     37.21 o 
  -1   1  12        0.03        5.68     30.30 o 
   0   1  12        0.73       33.56     26.01 o 
 -11   2  12      252.43      154.31     45.75 o 
 -10   2  12        0.66       21.81     29.72 o 
  -9   2  12       58.95      107.32     18.72 o 
  -8   2  12      218.23      213.15     22.95 o 
  -7   2  12      276.84      333.60     28.80 o 
  -6   2  12      132.55      107.01     21.91 o 
  -5   2  12        4.04        0.02     31.14 o 
  -4   2  12       56.03       51.39     33.60 o 
  -3   2  12      465.71      447.08     32.45 o 
  -2   2  12      181.71      107.90     42.23 o 
  -1   2  12        4.89       12.37     29.19 o 
   0   2  12        6.09       20.83     26.45 o 
 -11   3  12        7.27       23.78     31.55 o 
 -10   3  12      122.29      121.51     24.63 o 
  -9   3  12      191.19      181.88     25.17 o 
  -8   3  12        0.34       25.41     30.62 o 
  -7   3  12      124.74      113.48     38.30 o 
  -6   3  12       59.60       51.09     19.07 o 
  -5   3  12       23.63       17.74     29.42 o 
  -4   3  12        1.88        0.02     32.23 o 
  -3   3  12       56.42       59.99     35.27 o 
  -2   3  12       27.17       55.83     31.42 o 
  -1   3  12        1.22        0.02     33.40 o 
   0   3  12       48.82       58.35     18.44 o 
 -11   4  12       42.12       76.18     31.79 o 
 -10   4  12       52.68       46.45     33.77 o 
  -9   4  12      180.58      144.73     39.91 o 
  -8   4  12      204.18      219.93     25.39 o 
  -7   4  12      403.88      447.15     30.21 o 
  -6   4  12      110.98       92.52     33.16 o 
  -5   4  12        0.96       30.54     26.56 o 
  -4   4  12        6.44        8.15     28.64 o 
  -3   4  12       73.89       80.56     18.23 o 
  -2   4  12       35.56        9.43     31.53 o 
  -1   4  12       10.39        0.02     33.60 o 
   0   4  12       90.92       81.95     37.05 o 
 -10   5  12       26.51       55.01     32.22 o 
  -9   5  12       61.87       33.41     35.91 o 
  -8   5  12       18.43        0.02     34.18 o 
  -7   5  12       43.48       29.44     33.06 o 
  -6   5  12        3.77        0.02     31.46 o 
  -5   5  12        3.28        6.40     26.11 o 
  -4   5  12        1.75        0.92     28.97 o 
  -3   5  12        1.83       14.97     29.66 o 
  -2   5  12       20.36        3.83     32.78 o 
  -1   5  12        9.70       14.77     29.31 o 
 -10   6  12       98.75      102.01     36.09 o 
  -9   6  12       74.31       68.07     35.46 o 
  -8   6  12      142.52      130.38     37.80 o 
  -7   6  12      113.91      137.27     22.65 o 
  -6   6  12      107.96       96.16     23.11 o 
  -5   6  12       72.40       50.29     32.59 o 
  -4   6  12        2.35        0.02     30.77 o 
  -3   6  12       18.82       14.30     26.87 o 
  -2   6  12        0.67        0.02     28.95 o 
  -1   6  12        2.32        0.02     31.94 o 
  -9   7  12        0.02        0.02     32.13 o 
  -8   7  12       43.09       10.70     34.28 o 
  -7   7  12       34.47        0.02     34.05 o 
  -6   7  12      162.87      210.55     24.26 o 
  -5   7  12       24.76       27.62     34.20 o 
  -4   7  12        7.93        8.64     30.80 o 
  -3   7  12        0.88        0.03     28.24 o 
  -2   7  12       19.93       50.78     26.55 o 
  -8   8  12       19.14        0.02     31.61 o 
  -7   8  12        1.00        0.02     32.28 o 
  -6   8  12       51.08       93.72     22.01 o 
  -5   8  12      196.37      165.13     41.33 o 
  -4   8  12      172.97      205.75     23.62 o 
  -3   8  12       11.41        6.00     31.04 o 
  -6   9  12      134.62      132.57     38.27 o 
  -5   9  12       12.74       19.09     35.08 o 
  -9   1  13       36.05       29.24     34.03 o 
  -8   1  13      128.65      148.46     22.70 o 
  -7   1  13      111.27       72.28     22.60 o 
  -6   1  13        1.13       29.32     28.83 o 
  -5   1  13        3.20        0.02     34.89 o 
  -4   1  13      218.90      203.65     28.75 o 
  -3   1  13      479.77      434.73     38.21 o 
  -8   2  13        6.69        0.02     35.04 o 
  -7   2  13       47.13       19.71     34.84 o 
  -6   2  13        3.24       19.64     29.79 o 
  -5   2  13        2.99       14.78     29.32 o 
  -4   2  13        2.13        0.02     37.74 o 
  -8   3  13      281.04      268.54     29.13 o 
  -7   3  13      130.57      142.33     23.11 o 
  -6   3  13       30.80       54.46     30.11 o 
  -5   3  13        2.92       51.68     27.60 o 
  -4   3  13       42.96        8.04     35.76 o 
  -7   4  13       35.81        4.02     33.98 o 
  -6   4  13        4.81       39.06     27.60 o 
  -5   4  13        0.02        0.02     32.38 o 
                                                 
